# Supplementary material for: A new strategy to uncover fragile X proteomic biomarkers using the nascent proteome of peripheral blood mononuclear cells (PBMCs)
Source: Sci Rep. 2021 Jul 26;11:15148. doi: 10.1038/s41598-021-94027-5 (PMC8313568; doi:10.1038/s41598-021-94027-5)
Supplement: Supplementary file 2 — Supplementary Tables. [file 41598_2021_94027_MOESM2_ESM.xlsx]

## Sheet: Title page
	A New Strategy to Uncover Fragile X Proteomic Biomarkers Using the Nascent Proteome of Peripheral Blood Mononuclear Cells (PBMCs) Olivier Dionne* and François Corbin* Department of Biochemistry and Functional Genomic, Faculty of Medicine and Health Sciences, Université de Sherbrooke and Centre de Recherche du CHUS, CIUSSS de l’Estrie-CHUS, Sherbrooke, Quebec, Canada *Correspondence: Olivier Dionn…
	Table S1. List of all proteins detected in the total proteome Table S2. List of all dysregulated proteins identified in the total proteome of fragile X PBMCs. Table S3. List of all proteins detected in the nascent proteome Table S4. Statistics associated with the LENS network

## Sheet: Table S1
Protein names	Gene names	Protein IDs	Peptides	Unique peptides	Sequence coverage [%]	Mol. weight [kDa]	Mean LFQ CTL	Mean LFQ FXS	Fold change	MaxQuant id
Semenogelin-1;Alpha-inhibin-92;Alpha-inhibin-31;Seminal basic protein	SEMG1	P04279	15	12	42.9	52.13	24997100	10613600	0.424592	548
Translational activator GCN1	GCN1L1	Q92616	17	17	9.3	292.75	8930920	3632570	0.406741	2597
Phosphatidylinositol 4.5-bisphosphate 3-kinase catalytic subunit delta isoform	PIK3CD	O00329	10	10	15.6	119.48	6836030	2938450	0.429848	117
Insulin-degrading enzyme	IDE	P14735	16	16	21.4	117.97	15477300	1647000	0.106414	812
Brefeldin A-inhibited guanine nucleotide-exchange protein 2	ARFGEF2	Q9Y6D5	10	6	7.4	202.04	13518300	6351720	0.46986	3426
CTP synthase 1	CTPS1	P17812	6	6	17.6	66.69	4166380	3802300	0.912613	874
AP-2 complex subunit alpha-2	AP2A2	O94973	19	11	28.3	103.96	4460670	2426800	0.544045	407
Glycogen debranching enzyme;4-alpha-glucanotransferase;Amylo-alpha-1.6-glucosidase	AGL	P35573	12	12	12.7	174.76	3466500	634479	0.183032	1165
Gamma-parvin	PARVG	Q9HBI0	8	8	32.6	37.485	5752200	2651110	0.460886	3005
Rho GTPase-activating protein 9	ARHGAP9	Q9BRR9	5	5	10.8	83.259	5881920	1402650	0.238468	2820
Importin subunit alpha-7;Importin subunit alpha-6	KPNA6;KPNA5	O60684;O15131	7	5	22.8	60.029	3351810	915000	0.272987	297
Histone-binding protein RBBP7	RBBP7	Q16576	8	5	38.4	47.82	3628600	4705410	1.29676	2112
Mitochondrial import receptor subunit TOM40 homolog	TOMM40	O96008	5	5	16.6	37.893	3325340	665114	0.200014	465
V-type proton ATPase subunit d 1	ATP6V0D1	P61421	7	7	33.9	40.329	1677030	651930	0.388742	1565
ATP-dependent RNA helicase DDX18	DDX18	Q9NVP1	7	7	13.6	75.406	3064820	2226150	0.726356	3092
WD repeat and FYVE domain-containing protein 1	WDFY1	Q8IWB7	7	7	23.7	46.323	5435940	1713950	0.315299	2413
Paired amphipathic helix protein Sin3a	SIN3A	Q96ST3	8	8	9	145.17	4194220	925612	0.220688	2759
Diablo homolog. mitochondrial	DIABLO	Q9NR28	6	6	41.8	27.131	1921840	1478650	0.769392	3051
GTPase NRas	NRAS	P01111	6	2	45	21.229	6531280	2226350	0.340875	491
Rho guanine nucleotide exchange factor 6	ARHGEF6	Q15052	7	5	14.9	87.498	2294310	1263880	0.550876	2033
Double-strand-break repair protein rad21 homolog	RAD21	O60216;Q9H4I0	7	7	12.8	71.689	4212300	1976750	0.46928	274
Serine/threonine-protein phosphatase 4 catalytic subunit	PPP4C	P60510	5	3	20.8	35.08	2494120	983156	0.39419	1528
DNA dC->dU-editing enzyme APOBEC-3G	APOBEC3G	Q9HC16	5	4	17.4	46.407	7771590	818314	0.105296	3010
Protein S100-B	S100B	P04271	2	2	40.2	10.713	4475720	658837	0.147202	546
Chromodomain-helicase-DNA-binding protein 4	CHD4	Q14839	6	2	4.7	218	4786580	0	0	2013
Endoplasmic reticulum aminopeptidase 2	ERAP2	Q6P179	8	8	13.5	110.46	0	5946110	NaN	2271
Minor histocompatibility antigen H13	HM13	Q8TCT9	3	3	15.6	41.488	4470720	904515	0.20232	2524
Cytochrome c oxidase subunit 7A2. mitochondrial	COX7A2	P14406	2	2	27.7	9.3959	3999570	18118500	4.53012	804
Methylated-DNA--protein-cysteine methyltransferase	MGMT	P16455	3	3	24.2	21.646	3936710	0	0	855
Lysosomal acid lipase/cholesteryl ester hydrolase	LIPA	P38571	4	4	19.5	45.418	2904470	209416	0.072101	1207
N-acylethanolamine-hydrolyzing acid amidase;N-acylethanolamine-hydrolyzing acid amidase subunit alpha;N-acylethanolamine-hydrolyzing acid amidase subunit beta	NAAA	Q02083	4	4	13.4	40.066	5238700	0	0	1748
Pleckstrin homology domain-containing family O member 2	PLEKHO2	Q8TD55	6	6	19.2	53.349	3316960	987665	0.297762	2528
WD repeat-containing protein 5	WDR5	P61964	4	4	16.8	36.588	3244470	969242	0.298737	1580
1-phosphatidylinositol 4.5-bisphosphate phosphodiesterase beta-2	PLCB2	Q00722	4	4	4.6	134.02	2702360	712652	0.263715	1731
FK506-binding protein 15	FKBP15	Q5T1M5	6	6	11	133.63	2544380	0	0	2214
Hydroxysteroid dehydrogenase-like protein 2	HSDL2	Q6YN16	4	4	16.3	45.394	2873040	1163620	0.405013	2315
Arachidonate 5-lipoxygenase	ALOX5	P09917	4	4	10.1	77.982	1789080	0	0	695
Aldo-keto reductase family 1 member C3;Aldo-keto reductase family 1 member C1	AKR1C3;AKR1C1	P42330;Q04828;P52895;P17516	4	4	20.1	36.853	2338000	0	0	1247
Magnesium transporter protein 1	MAGT1	Q9H0U3	3	3	10.1	38.036	750948	1778020	2.36769	2924
Protein-arginine deiminase type-2	PADI2	Q9Y2J8	3	3	7.1	75.563	1895370	439537	0.231901	3321
Cleavage stimulation factor subunit 3	CSTF3	Q12996	3	3	6.7	82.921	2567350	1143420	0.44537	1859
Succinate dehydrogenase cytochrome b560 subunit. mitochondrial	SDHC	Q99643	2	2	17.2	18.61	3139740	530908	0.169093	2785
2-oxoisovalerate dehydrogenase subunit beta. mitochondrial	BCKDHB	P21953	3	3	12	43.122	1378530	3748950	2.71954	947
Uncharacterized protein FLJ45252		Q6ZSR9	3	3	14.6	37.976	3500510	0	0	2322
Prolactin-inducible protein	PIP	P12273	3	3	29.5	16.572	4621950	2209930	0.478137	765
Granzyme H	GZMH	P20718	3	2	14.2	27.315	2876380	0	0	930
DNA topoisomerase 2-beta	TOP2B	Q02880	12	9	10.1	183.26	15215800	6167450	0.405333	1764
Regulator of nonsense transcripts 1	UPF1	Q92900	16	16	22.3	124.34	7114230	7094940	0.997289	2620
Microtubule-actin cross-linking factor 1. isoforms 1/2/3/5	MACF1	Q9UPN3	26	26	5.4	838.3	41804000	24714200	0.591191	3286
Calcium-binding mitochondrial carrier protein Aralar1	SLC25A12	O75746;Q9UJS0	10	10	20.9	74.761	9061310	7151570	0.789243	364
Serine-protein kinase ATM	ATM	Q13315	14	14	7.2	350.68	7896560	4532210	0.573948	1889
LEM domain-containing protein 2	LEMD2	Q8NC56	2	2	5.4	56.974	79745500	73009300	0.915528	2479
Eukaryotic translation initiation factor 3 subunit H	EIF3H	O15372	7	7	31	39.93	9151410	6878760	0.751662	201
Ubiquilin-1	UBQLN1	Q9UMX0	6	2	16.5	62.518	8701860	7262160	0.834552	3271
Protein farnesyltransferase/geranylgeranyltransferase type-1 subunit alpha	FNTA	P49354	5	5	19.3	44.408	7352840	2707640	0.368244	1336
Protein Niban	FAM129A	Q9BZQ8	5	5	8.5	103.13	11022500	6009220	0.54518	2887
HLA class II histocompatibility antigen. DRB1-11 beta chain;HLA class II histocompatibility antigen. DRB1-16 beta chain;HLA class II histocompatibility antigen. DRB1-1 beta chain;HLA class II histocompatibility antigen. DRB1-12 beta chain;HLA class II histocompatibility antigen. DRB1-13 beta chain;HLA class II histocompatibility antigen. DRB1-3 chain;HLA class II histocompatibility antigen. DRB1-…	HLA-DRB1	P20039;Q29974;P04229;Q95IE3;Q5Y7A7;P01912;P01911;Q30154;Q9TQE0;Q30134;P79483;P13761;Q9GIY3;P13760	5	3	32.7	30.16	10091100	6914400	0.685194	912
Charged multivesicular body protein 4b	CHMP4B	Q9H444	4	4	30.4	24.95	20710500	10758400	0.519464	2957
UDP-glucose 4-epimerase	GALE	Q14376	3	3	16.7	38.281	7440130	5020690	0.674812	1984
Proline synthase co-transcribed bacterial homolog protein	PROSC	O94903	8	8	37.5	30.344	5419830	3300070	0.608889	401
Protein transport protein Sec61 subunit alpha isoform 1	SEC61A1	P61619;Q9H9S3	5	5	17.4	52.264	5211140	2849990	0.546903	1570
Ubiquitin carboxyl-terminal hydrolase isozyme L3	UCHL3	P15374	8	8	50.4	26.182	13216400	7018560	0.531049	828
Dual specificity mitogen-activated protein kinase kinase 2	MAP2K2	P36507	10	6	43	44.424	2317910	1918870	0.827843	1185
Ragulator complex protein LAMTOR1	LAMTOR1	Q6IAA8	5	5	52.2	17.745	10970700	4488530	0.409136	2252
Nuclear autoantigenic sperm protein	NASP	P49321	5	5	8.5	85.237	7173570	4152260	0.578828	1334
PDZ and LIM domain protein 2	PDLIM2	Q96JY6	6	6	30.7	37.458	7563850	3896050	0.515088	2721
Protein Dr1	DR1	Q01658	4	4	42.6	19.443	15399500	10115900	0.656898	1744
Putative oxidoreductase GLYR1	GLYR1	Q49A26	6	6	19.5	60.547	4517930	719020	0.159148	2162
Glycogen [starch] synthase. muscle	GYS1	P13807	6	6	11.5	83.785	3717820	7458530	2.00616	794
5-AMP-activated protein kinase subunit gamma-1	PRKAG1	P54619	8	7	33.2	37.579	2716970	2178060	0.801651	1469
Ubiquitin carboxyl-terminal hydrolase 47	USP47	Q96K76	9	9	8.5	157.31	4494670	2238410	0.498016	2724
CD2-associated protein	CD2AP	Q9Y5K6	7	7	14.6	71.45	5682900	5496760	0.967246	3395
CD48 antigen	CD48	P09326	3	3	14.8	27.683	9259830	3967480	0.428461	674
HLA class II histocompatibility antigen. DP alpha 1 chain	HLA-DPA1	P20036	3	3	17.7	29.38	6202290	4342780	0.700191	911
Serine/arginine-rich splicing factor 5	SRSF5	Q13243	4	3	22.4	31.263	12224000	9208220	0.753292	1884
cGMP-dependent protein kinase 1	PRKG1	Q13976	5	5	10.7	76.364	3617070	2945610	0.814363	1950
Peflin	PEF1	Q9UBV8	4	4	16.9	30.381	5554050	9412800	1.69476	3181
Adenosine deaminase	ADA	P00813	6	6	30.9	40.764	5859050	3832040	0.654039	483
60S ribosomal protein L8	RPL8	P62917	6	6	33.5	28.024	4870040	671630	0.137911	1641
28 kDa heat- and acid-stable phosphoprotein	PDAP1	Q13442	3	3	21.5	20.63	11654600	7969270	0.683786	1903
Proteasomal ubiquitin receptor ADRM1	ADRM1	Q16186	4	4	15	42.153	6469250	1441290	0.222791	2101
Aldose 1-epimerase	GALM	Q96C23	5	5	26.3	37.765	5417000	3516950	0.649244	2670
Peptidyl-prolyl cis-trans isomerase-like 3	PPIL3	Q9H2H8	3	3	26.1	18.154	8251090	4661190	0.564918	2941
Rabankyrin-5	ANKFY1	Q9P2R3	8	8	10.3	128.4	2009470	1622190	0.807272	3159
Ubiquitin carboxyl-terminal hydrolase 24	USP24	Q9UPU5	10	10	6.2	294.36	4060380	2155150	0.530776	3290
Tyrosine-protein phosphatase non-receptor type 7	PTPN7	P35236	3	3	12.5	40.529	6103380	3637070	0.595911	1152
GDP-L-fucose synthase	TSTA3	Q13630	7	7	36.1	35.892	10713500	2193880	0.204778	1933
Cold shock domain-containing protein E1	CSDE1	O75534	10	10	16.7	88.884	3478290	0	0	353
Pre-mRNA-processing factor 6	PRPF6	O94906	7	7	9.8	106.92	3031580	1448500	0.477803	403
4F2 cell-surface antigen heavy chain	SLC3A2	P08195	3	3	7.5	67.993	3549180	1810100	0.510006	644
Lys-63-specific deubiquitinase BRCC36	BRCC3	P46736	4	4	28.2	36.072	4913380	2012790	0.409654	1289
Sorting nexin-17	SNX17	Q15036	6	6	17.4	52.901	4151720	2266790	0.545989	2029
Transmembrane 9 superfamily member 3	TM9SF3	Q9HD45	4	4	12.1	67.887	3803830	5017830	1.31915	3023
Syntenin-1	SDCBP	O00560	4	4	28.9	32.444	4525860	1063540	0.234992	133
3-ketoacyl-CoA thiolase. peroxisomal	ACAA1	P09110	3	3	14.2	44.292	5928900	2113900	0.356541	670
Non-specific lipid-transfer protein	SCP2	P22307	8	8	12.8	58.993	2591750	628090	0.242342	957
Probable ATP-dependent RNA helicase DDX46	DDX46	Q7L014	8	8	10.6	117.36	4766840	1719180	0.360655	2338
Cell division cycle 5-like protein	CDC5L	Q99459	7	7	13.8	92.25	4312860	1828550	0.423976	2772
Bcl-2-like protein 13	BCL2L13	Q9BXK5	4	4	10.7	52.723	2258750	1069450	0.473468	2861
Dolichol-phosphate mannosyltransferase subunit 1	DPM1	O60762	4	4	23.5	29.634	3988060	2099350	0.52641	303
Nucleolysin TIAR	TIAL1	Q01085	6	5	23.7	41.59	1981410	988216	0.498744	1736
Astrocytic phosphoprotein PEA-15	PEA15	Q15121	4	4	53.1	15.04	5237400	1142210	0.218087	2043
Phosphomevalonate kinase	PMVK	Q15126	5	5	31.2	21.995	4922210	3014730	0.612475	2045
Protein LAP2	ERBB2IP	Q96RT1	5	4	4.5	158.3	2381070	1836810	0.771421	2753
Protein canopy homolog 3	CNPY3	Q9BT09	3	3	14.7	30.748	10045200	4172700	0.415392	2827
Probable tRNA N6-adenosine threonylcarbamoyltransferase	OSGEP	Q9NPF4	4	4	17.9	36.426	3257090	1935580	0.594267	3035
Serine/threonine-protein kinase TBK1	TBK1	Q9UHD2	5	5	9.7	83.641	6391920	6878710	1.07616	3201
Density-regulated protein	DENR	O43583	3	3	21.2	22.092	5759930	2677200	0.464798	238
Alpha-endosulfine	ENSA	O43768	3	2	24	13.389	4985740	4165630	0.835508	258
Granulysin	GNLY	P22749	3	3	30.3	16.374	11849000	646824	0.054589	969
N-acylglucosamine 2-epimerase	RENBP	P51606	4	4	12.4	48.83	2098340	2148320	1.02382	1407
UBX domain-containing protein 6	UBXN6	Q9BZV1	4	4	18.4	49.753	1707140	1540390	0.902324	2888
Cytochrome b-c1 complex subunit 9	UQCR10	Q9UDW1	2	2	38.1	7.3084	4434990	3051820	0.688122	3185
Vacuolar protein sorting-associated protein 28 homolog	VPS28	Q9UK41	3	3	24.4	25.425	3333820	2386030	0.715705	3237
Mannose-1-phosphate guanyltransferase beta	GMPPB	Q9Y5P6	6	6	26.1	39.834	2072700	573400	0.276644	3401
CDP-diacylglycerol--inositol 3-phosphatidyltransferase	CDIPT	O14735	2	2	12.2	23.539	3841240	550074	0.143202	155
D-3-phosphoglycerate dehydrogenase	PHGDH	O43175	4	4	13.9	56.65	3029410	435036	0.143604	216
SNARE-associated protein Snapin	SNAPIN	O95295	3	3	34.6	14.874	4922380	721937	0.146664	425
Cyclin-dependent kinase 1	CDK1	P06493;Q00535;P24941;Q00534;P50750;Q96Q40;O94921;Q9NYV4	4	3	17.5	34.095	2549640	1068110	0.418928	594
Cytidine deaminase	CDA	P32320	4	4	54.8	16.185	4276250	3654530	0.854611	1128
Guanine nucleotide-binding protein G(I)/G(S)/G(O) subunit gamma-2	GNG2	P59768	3	3	59.2	7.8501	14927000	5381740	0.360536	1521
Phosphatidylinositol transfer protein alpha isoform	PITPNA	Q00169	5	4	24.1	31.806	5036440	706250	0.140228	1723
Guanylate-binding protein 5	GBP5	Q96PP8	5	5	15.9	66.616	6402800	460221	0.0718781	2741
Torsin-4A	TOR4A	Q9NXH8	6	6	19.4	46.914	2935490	1987680	0.67712	3108
Bis(5-adenosyl)-triphosphatase ENPP4	ENPP4	Q9Y6X5	3	2	10.6	51.641	4993380	367724	0.0736423	3441
U2 snRNP-associated SURP motif-containing protein	U2SURP	O15042	4	4	5.7	118.29	2440940	1985890	0.813578	182
Ragulator complex protein LAMTOR5	LAMTOR5	O43504	2	2	44	9.6138	4890430	758348	0.155068	234
Ras-related protein Rab-3D	RAB3D	O95716	5	3	29.7	24.267	4007120	4377160	1.09235	448
Uridine 5-monophosphate synthase;Orotate phosphoribosyltransferase;Orotidine 5-phosphate decarboxylase	UMPS	P11172	3	3	8.1	52.221	3251730	1345420	0.413754	739
Ras-related protein Ral-A	RALA	P11233	4	2	35	23.567	1925060	3366540	1.74879	745
Galectin-3	LGALS3	P17931	4	4	17.6	26.152	4460060	0	0	878
Septin-5	2019-09-05	Q99719	4	4	17.3	42.777	2518800	1900490	0.754521	2789
Charged multivesicular body protein 5	CHMP5	Q9NZZ3	2	2	14.6	24.57	4442160	2797920	0.629856	3139
Porphobilinogen deaminase	HMBS	P08397	3	3	15.5	39.33	460210	1820230	3.95521	649
Protein VAC14 homolog	VAC14	Q08AM6	4	4	7.9	87.972	2030680	0	0	1822
Presequence protease. mitochondrial	PITRM1	Q5JRX3	5	5	6.8	117.41	5758580	0	0	2198
Putative peptidyl-tRNA hydrolase PTRHD1	PTRHD1	Q6GMV3	2	2	31.4	15.805	2116680	1107740	0.52334	2250
Fructosamine-3-kinase	FN3K	Q9H479	5	5	23	35.171	2272720	0	0	2958
OCIA domain-containing protein 1	OCIAD1	Q9NX40	4	4	19.2	27.626	2435340	951796	0.390827	3100
Rho-related GTP-binding protein RhoC	RHOC	P08134;P62745	10	2	65.8	22.006	2738340	5366720	1.95984	642
Beta-1-syntrophin	SNTB1	Q13884	3	3	12.6	58.06	2326850	218141	0.0937494	1946
Tubulin beta-6 chain	TUBB6	Q9BUF5	11	3	28.5	49.857	16915500	1362500	0.0805476	2834
Integrin-linked kinase-associated serine/threonine phosphatase 2C	ILKAP	Q9H0C8	3	3	9.4	42.906	1990560	372896	0.187332	2918
Translocon-associated protein subunit alpha	SSR1	P43307	2	2	8	32.235	7945900	0	0	1267
AP-3 complex subunit mu-1	AP3M1	Q9Y2T2	4	4	14.8	46.939	2297690	646944	0.281563	3328
Chloride intracellular channel protein 3	CLIC3	O95833	3	3	19.5	26.648	3421440	0	0	457
WD repeat-containing protein 61;WD repeat-containing protein 61. N-terminally processed	WDR61	Q9GZS3	6	6	35.7	33.58	17399200	14085200	0.80953	2906
Inositol monophosphatase 1	IMPA1	P29218	10	10	46.6	30.188	15680200	17324200	1.10485	1055
CapZ-interacting protein	RCSD1	Q6JBY9	8	8	36.3	44.503	8499740	6668100	0.784506	2257
Sialic acid synthase	NANS	Q9NR45	13	13	52.4	40.307	5968430	5933160	0.994091	3054
E3 ubiquitin-protein ligase HUWE1	HUWE1	Q7Z6Z7	13	13	4.4	481.89	4035740	1871940	0.463841	2366
Rho-associated protein kinase 1	ROCK1	Q13464	14	10	14.8	158.17	3809120	1710720	0.449112	1906
Cullin-2	CUL2	Q13617	6	6	13.2	86.982	12018600	12638200	1.05155	1929
Protein kinase C and casein kinase substrate in neurons protein 2	PACSIN2	Q9UNF0	7	7	17.1	55.738	8001800	7249810	0.906022	3277
HLA class I histocompatibility antigen. Cw-7 alpha chain	HLA-C	P10321	9	1	33.9	40.648	27761100	23626400	0.85106	719
Mitochondrial antiviral-signaling protein	MAVS	Q7Z434	9	9	33.1	56.527	4504780	6685550	1.4841	2356
Protein-methionine sulfoxide oxidase MICAL1	MICAL1	Q8TDZ2	11	11	14.1	117.87	4291360	5444020	1.2686	2536
5-3 exoribonuclease 2	XRN2	Q9H0D6	11	11	17.7	108.58	7415160	3776480	0.509292	2919
T-cell surface glycoprotein CD5	CD5	P06127	5	5	14.1	54.577	9507160	8389680	0.882459	588
H/ACA ribonucleoprotein complex subunit 4	DKC1	O60832	7	7	22.6	57.673	7655780	5320490	0.694964	309
Splicing factor. arginine/serine-rich 15	SCAF4	O95104	4	3	7.3	125.87	4810260	2871010	0.59685	411
MOB-like protein phocein	MOB4	Q9Y3A3	4	4	34.7	26.032	8551190	7080630	0.828028	3347
U1 small nuclear ribonucleoprotein 70 kDa	SNRNP70	P08621	7	7	22	51.556	5211800	4324880	0.829826	658
Rho guanine nucleotide exchange factor 2	ARHGEF2	Q92974	5	5	7.7	111.54	5386250	7367090	1.36776	2628
Transmembrane emp24 domain-containing protein 9	TMED9	Q9BVK6	4	3	25.5	27.277	10173500	8201410	0.806153	2849
Cathepsin Z	CTSZ	Q9UBR2	4	4	21.8	33.868	14935600	13703000	0.917472	3176
DNA topoisomerase 1	TOP1	P11387;Q969P6	9	9	14	90.725	7481970	4091900	0.546902	750
TATA-binding protein-associated factor 2N	TAF15	Q92804	5	3	14	61.829	16090900	17054100	1.05986	2605
SWI/SNF-related matrix-associated actin-dependent regulator of chromatin subfamily A member 5	SMARCA5	O60264	7	6	11.1	121.9	6343070	3957500	0.623909	280
Cell division cycle and apoptosis regulator protein 1	CCAR1	Q8IX12	6	6	8.4	132.82	2869440	3685320	1.28434	2415
Vesicle-associated membrane protein 8	VAMP8	Q9BV40	2	2	22	11.438	14020100	10259400	0.731765	2840
RNA-binding protein 4;RNA-binding protein 4B	RBM4;RBM4B	Q9BWF3;Q9BQ04	4	4	18.7	40.313	8582410	6841600	0.797165	2852
Secretory carrier-associated membrane protein 3	SCAMP3	O14828	4	4	19	38.287	9795840	5913300	0.603653	163
Long-chain-fatty-acid--CoA ligase 4	ACSL4	O60488	7	6	15.2	79.187	5550380	4448650	0.801504	287
Eukaryotic translation initiation factor 3 subunit G	EIF3G	O75821	8	8	30.6	35.611	6526560	2649080	0.405892	368
Bifunctional epoxide hydrolase 2;Cytosolic epoxide hydrolase 2;Lipid-phosphate phosphatase	EPHX2	P34913	6	6	20.7	62.615	7063250	2218480	0.314088	1145
COP9 signalosome complex subunit 8	COPS8	Q99627	4	4	38.3	23.225	7249660	8028510	1.10743	2784
Plasma membrane calcium-transporting ATPase 4	ATP2B4	P23634;P20020	8	6	12.3	137.92	10527100	5231090	0.496918	986
E3 SUMO-protein ligase RanBP2	RANBP2	P49792	9	8	4.9	358.2	5306570	1483980	0.27965	1360
Small nuclear ribonucleoprotein E	SNRPE	P62304	3	3	52.2	10.803	14035500	11685400	0.832557	1601
C-Myc-binding protein	MYCBP	Q99417	3	3	46.6	11.967	6807990	9429400	1.38505	2766
PC4 and SFRS1-interacting protein	PSIP1	O75475	5	4	13.6	60.103	3969710	3626720	0.913598	346
NADH dehydrogenase [ubiquinone] 1 alpha subcomplex subunit 8	NDUFA8	P51970	5	5	36	20.105	8012940	4730490	0.590357	1421
NHL repeat-containing protein 2	NHLRC2	Q8NBF2	7	7	18.9	79.443	1547240	4024640	2.60118	2472
Deoxyribose-phosphate aldolase	DERA	Q9Y315	4	4	18.9	35.23	4404530	3226980	0.73265	3338
HLA class I histocompatibility antigen. alpha chain F	HLA-F	P30511	8	7	38.7	39.061	4571800	975610	0.213397	1094
Transport and Golgi organization protein 2 homolog	TANGO2	Q6ICL3	4	4	28.6	30.937	3122530	3516910	1.1263	2255
U4/U6.U5 tri-snRNP-associated protein 1	SART1	O43290	5	5	9.2	90.254	1353650	1197490	0.884639	221
Serine/threonine-protein kinase 17B	STK17B	O94768	4	4	15.9	42.344	3277760	2360340	0.720108	393
Serpin B10	SERPINB10	P48595	9	9	30.5	45.402	2914150	3906480	1.34052	1320
Proteasome activator complex subunit 3	PSME3	P61289	2	2	11.8	29.506	4473610	1785570	0.399134	1561
Aspartate--tRNA ligase. mitochondrial	DARS2	Q6PI48	6	6	15.3	73.562	1474730	1682290	1.14075	2286
Prenylcysteine oxidase-like	PCYOX1L	Q8NBM8	4	4	12.6	54.646	5333780	2820330	0.528767	2474
Ribosome maturation protein SBDS	SBDS	Q9Y3A5	3	3	21.6	28.763	3072350	3026780	0.985166	3348
Alkyldihydroxyacetonephosphate synthase. peroxisomal	AGPS	O00116	6	6	13.7	72.911	2771210	1102550	0.397857	92
Small acidic protein	SMAP	O00193	2	2	9.3	20.332	3696610	2758300	0.74617	104
Endothelial differentiation-related factor 1	EDF1	O60869	3	3	26.4	16.368	3027250	2167610	0.716033	313
2-5-oligoadenylate synthase 2	OAS2	P29728	5	5	10.3	82.43	4218960	1437720	0.340775	1065
FYVE. RhoGEF and PH domain-containing protein 3	FGD3	Q5JSP0	4	4	9.5	79.4	4658710	5357920	1.15009	2201
Cytosolic acyl coenzyme A thioester hydrolase	ACOT7	O00154	4	4	14.5	41.796	2753820	2174470	0.789619	96
Nucleobindin-2;Nesfatin-1	NUCB2	P80303	6	6	22.1	50.222	4215350	3951740	0.937464	1697
H/ACA ribonucleoprotein complex subunit 1	GAR1	Q9NY12	3	3	21.7	22.348	2493480	2664130	1.06844	3113
Low affinity immunoglobulin gamma Fc region receptor III-A;Low affinity immunoglobulin gamma Fc region receptor III-B	FCGR3A;FCGR3B	P08637;O75015	2	2	9.1	29.089	5429540	2597560	0.478413	660
Erythrocyte membrane protein band 4.2	EPB42	P16452	7	6	14.9	77.008	953573	5384530	5.64669	854
T-cell differentiation antigen CD6	CD6	P30203	5	5	11.8	71.8	2219350	2085980	0.939906	1082
Phosphatidylinositol transfer protein beta isoform	PITPNB	P48739	4	3	21.4	31.54	2516240	6289830	2.49969	1325
Importin subunit alpha-5;Importin subunit alpha-5. N-terminally processed	KPNA1	P52294	6	4	19.5	60.221	1276500	654488	0.512719	1426
Glycolipid transfer protein	GLTP	Q9NZD2	4	4	16.7	23.85	4318000	0	0	3126
Prefoldin subunit 2	PFDN2	Q9UHV9	2	2	16.9	16.648	7285080	8244260	1.13166	3210
GTPase IMAP family member 8	GIMAP8	Q8ND71	6	6	12	74.889	2474810	0	0	2485
Thioredoxin. mitochondrial	TXN2	Q99757	2	2	21.7	18.383	2557790	4806200	1.87904	2793
40S ribosomal protein S27	RPS27	P42677	3	1	38.1	9.461	6059290	15733500	2.59658	1253
Arylsulfatase A;Arylsulfatase A component B;Arylsulfatase A component C	ARSA	P15289	4	4	9.9	53.588	4298510	0	0	825
Bis(5-nucleosyl)-tetraphosphatase [asymmetrical]	NUDT2	P50583	3	3	28.6	16.829	3348930	1374040	0.410291	1385
Parkinson disease 7 domain-containing protein 1	PDDC1	Q8NB37	4	4	30	23.297	4289940	2572140	0.599575	2471
Vesicle-associated membrane protein 2	VAMP2	P63027	4	2	60.3	12.663	5774470	2112500	0.365835	1649
Mannose-1-phosphate guanyltransferase alpha	GMPPA	Q96IJ6	4	4	11.9	46.291	9472300	2393350	0.252669	2711
Protein FAM114A2	FAM114A2	Q9NRY5	3	3	11.9	55.468	3528160	1365980	0.387165	3066
Rootletin	CROCC	Q5TZA2	3	3	2.3	228.52	0	6021250	NaN	2224
1-phosphatidylinositol 4.5-bisphosphate phosphodiesterase gamma-2	PLCG2	P16885	11	11	13.8	147.87	10096800	10625000	1.05231	858
Thioredoxin domain-containing protein 17	TXNDC17	Q9BRA2	6	6	69.9	13.941	23918100	20736200	0.866965	2815
Zinc finger CCCH-type antiviral protein 1	ZC3HAV1	Q7Z2W4	9	9	16.9	101.43	11908200	8915950	0.748727	2352
Heparanase;Heparanase 8 kDa subunit;Heparanase 50 kDa subunit	HPSE	Q9Y251	6	6	13.3	61.148	14784100	12383500	0.837627	3302
Ribose-5-phosphate isomerase	RPIA	P49247	8	8	32.5	33.269	103472000	298279000	2.88269	1332
Serine/arginine-rich splicing factor 7	SRSF7	Q16629	6	5	26.1	27.366	75966500	57518100	0.757151	2114
F-box-like/WD repeat-containing protein TBL1XR1;F-box-like/WD repeat-containing protein TBL1X	TBL1XR1;TBL1X	Q9BZK7;O60907;Q9BQ87	7	7	24.7	55.594	6951560	6647220	0.95622	2884
Proliferating cell nuclear antigen	PCNA	P12004	4	4	17.6	28.768	9940660	9615790	0.96732	758
Ribosome-binding protein 1	RRBP1	Q9P2E9	8	8	8.9	152.45	4369950	3024260	0.692058	3155
GTPase IMAP family member 5	GIMAP5	Q96F15	7	7	33.9	34.846	7210990	5070950	0.703225	2691
Succinyl-CoA ligase [ADP-forming] subunit beta. mitochondrial	SUCLA2	Q9P2R7	9	9	23.3	50.317	6036800	5543630	0.918307	3160
Beta-arrestin-2	ARRB2	P32121	8	8	27.9	46.105	4398800	3878110	0.881631	1125
Eukaryotic translation initiation factor 4 gamma 2	EIF4G2	P78344	9	9	12.5	102.36	5309090	4664870	0.878657	1686
Serine/threonine-protein phosphatase 2B catalytic subunit alpha isoform	PPP3CA	Q08209	8	5	19.6	58.687	7645080	10951100	1.43243	1811
Protein DDI1 homolog 2	DDI2	Q5TDH0	5	5	26.3	44.522	10171500	4721170	0.464156	2220
1.4-alpha-glucan-branching enzyme	GBE1	Q04446	8	8	17.7	80.473	3561190	3529110	0.990991	1772
Ig gamma-2 chain C region	IGHG2	P01859	6	2	28.2	35.9	8129780	9583070	1.17876	502
Cellular nucleic acid-binding protein	CNBP	P62633	6	6	44.1	19.463	15031400	6122780	0.407332	1615
Vesicle-associated membrane protein-associated protein A	VAPA	Q9P0L0	6	6	34.5	27.893	3671530	7592550	2.06795	3146
DCN1-like protein 1	DCUN1D1	Q96GG9	4	4	22.4	30.124	8891640	5862290	0.659303	2701
SH2 domain-containing protein 1A	SH2D1A	O60880	3	3	43.8	14.187	5880590	4677570	0.795425	314
NADH dehydrogenase [ubiquinone] 1 alpha subcomplex subunit 13	NDUFA13	Q9P0J0	3	3	25	16.698	7780410	6254280	0.803849	3143
AP-1 complex subunit sigma-2	AP1S2	P56377	4	3	38.2	18.615	4779390	3390250	0.709348	1505
Galactokinase	GALK1	P51570	7	7	26.8	42.272	9076740	11516300	1.26877	1404
ATP-dependent Clp protease proteolytic subunit. mitochondrial	CLPP	Q16740	4	4	26.7	30.18	2114320	2902460	1.37276	2122
Vacuolar protein sorting-associated protein 26A	VPS26A	O75436	5	5	23.9	38.169	4492200	2103000	0.468144	344
Arf-GAP domain and FG repeat-containing protein 1	AGFG1	P52594	3	3	9.3	58.259	4471560	2956130	0.661096	1431
NEDD8-conjugating enzyme Ubc12	UBE2M	P61081	4	4	25.1	20.9	2605410	9232810	3.54371	1548
Hydroxyacylglutathione hydrolase. mitochondrial	HAGH	Q16775	4	4	19.2	33.805	525823	2472540	4.70222	2126
Suppressor of G2 allele of SKP1 homolog	SUGT1	Q9Y2Z0	11	11	39.5	41.024	33295000	32089300	0.963788	3334
60S ribosomal protein L38	RPL38	P63173	3	3	35.7	8.2178	20441300	15467800	0.756697	1656
Serine/threonine-protein kinase 38	STK38	Q15208	8	7	29.2	54.19	9852840	7541690	0.765433	2054
Phospholipid hydroperoxide glutathione peroxidase. mitochondrial	GPX4	P36969	5	5	35	22.174	18692500	19126900	1.02324	1198
GTP-binding protein 2	GTPBP2	Q9BX10	8	8	17.9	65.768	5290590	5421570	1.02476	2856
Dipeptidyl peptidase 2	DPP7	Q9UHL4	7	7	22.6	54.341	6868660	7572300	1.10244	3206
Synaptophysin-like protein 1	SYPL1	Q16563	3	3	19.7	28.565	11278600	7834030	0.694594	2110
Heat shock-related 70 kDa protein 2	HSPA2	P54652	13	3	27.9	70.02	7120300	8880970	1.24727	1470
COP9 signalosome complex subunit 6	COPS6	Q7L5N1	7	7	39.8	36.163	2927860	6407500	2.18846	2346
Eukaryotic peptide chain release factor subunit 1	ETF1	P62495	12	12	42.6	49.03	15598100	12634000	0.809969	1614
Protein CDV3 homolog	CDV3	Q9UKY7	8	8	55.8	27.335	13337100	12020700	0.901299	3254
Serine/arginine repetitive matrix protein 2	SRRM2	Q9UQ35	8	8	4.8	299.61	15284500	25512000	1.66914	3293
Core-binding factor subunit beta	CBFB	Q13951	3	3	20.3	21.508	6302650	3437100	0.545342	1948
Importin subunit alpha-4	KPNA3	O00505	10	7	39.7	57.81	2325670	1857440	0.798669	131
Endophilin-B1	SH3GLB1	Q9Y371	7	7	28.8	40.796	9677350	4530620	0.468168	3342
Inositol 1.4.5-trisphosphate receptor type 1	ITPR1	Q14643	10	7	5	313.93	1312060	3086160	2.35215	1993
Protein TFG	TFG	Q92734	3	3	14.5	43.447	5900640	2669040	0.45233	2601
Gamma-glutamyl hydrolase	GGH	Q92820	5	5	24.5	35.964	3911290	1559340	0.398675	2609
Calcium-binding mitochondrial carrier protein SCaMC-1	SLC25A24	Q6NUK1	7	7	22.2	53.354	3318960	3207840	0.96652	2265
Prostaglandin E synthase 2;Prostaglandin E synthase 2 truncated form	PTGES2	Q9H7Z7	4	4	19.9	41.943	2079510	1886640	0.907253	2978
U1 small nuclear ribonucleoprotein C	SNRPC	P09234	2	2	18.9	17.394	6018330	8965400	1.48968	673
Ras-related protein Rab-32	RAB32	Q13637;P57729	8	8	48.9	24.997	7017420	6232390	0.888131	1936
Ficolin-1	FCN1	O00602	3	3	21.2	35.078	46270400	10901000	0.235594	138
60S ribosomal protein L34	RPL34	P49207	4	4	19.7	13.293	2259880	2726600	1.20652	1331
AMP deaminase 2	AMPD2	Q01433	10	10	14.6	100.69	9168090	13997900	1.5268	1739
Eukaryotic translation initiation factor 5B	EIF5B	O60841	4	4	4.5	138.83	2694870	700815	0.260055	310
WD40 repeat-containing protein SMU1;WD40 repeat-containing protein SMU1. N-terminally processed	SMU1	Q2TAY7	5	5	18.3	57.543	2073380	2913050	1.40497	2145
Fructose-2.6-bisphosphatase TIGAR	TIGAR	Q9NQ88	5	5	30.4	30.062	4157500	1758800	0.423044	3040
Interferon-induced. double-stranded RNA-activated protein kinase	EIF2AK2	P19525	2	2	4.7	62.094	2633530	5509620	2.0921	905
COP9 signalosome complex subunit 1	GPS1	Q13098	6	6	21.6	55.536	8486040	4449720	0.524357	1867
UBX domain-containing protein 1	UBXN1	Q04323	5	5	32	33.325	4936070	4284090	0.867916	1771
Sodium/hydrogen exchanger 9	SLC9A9	Q8IVB4	7	7	16.9	72.564	5692280	4508720	0.792077	2407
Sister chromatid cohesion protein PDS5 homolog B	PDS5B	Q9NTI5	8	7	9.6	164.67	3147320	3495030	1.11048	3072
Delta-1-pyrroline-5-carboxylate dehydrogenase. mitochondrial	ALDH4A1	P30038	4	4	10.5	61.719	2343970	1765640	0.753269	1068
Prefoldin subunit 6	PFDN6	O15212	5	5	37.2	14.582	3806210	7373170	1.93714	195
Cytoplasmic dynein 1 light intermediate chain 1	DYNC1LI1	Q9Y6G9	11	10	35.4	56.578	6776700	5798660	0.855677	3429
Telomeric repeat-binding factor 2-interacting protein 1	TERF2IP	Q9NYB0	5	5	22.6	44.259	5120730	6643200	1.29732	3116
Glia maturation factor beta	GMFB	P60983	4	2	52.8	16.713	6423000	6531550	1.0169	1539
Serrate RNA effector molecule homolog	SRRT	Q9BXP5	7	7	11.1	100.67	3301800	7514580	2.2759	2863
Phosphoribosyl pyrophosphate synthase-associated protein 2	PRPSAP2	O60256	8	8	33.9	40.925	15986700	13984300	0.874749	279
COP9 signalosome complex subunit 2	COPS2	P61201	7	7	23.9	51.596	8741620	4835780	0.553191	1555
Interferon-induced guanylate-binding protein 2	GBP2	P32456	8	6	15.9	67.208	9064050	3732770	0.411821	1131
Phosphofurin acidic cluster sorting protein 1	PACS1	Q6VY07	6	6	12.6	104.9	5387120	4545980	0.843861	2309
Rap1 GTPase-activating protein 2	RAP1GAP2	Q684P5	6	6	15.3	80.055	10599300	4402790	0.415383	2239
Leucine-rich repeat and calponin homology domain-containing protein 4	LRCH4	O75427	6	6	14.9	73.449	1710100	2318220	1.35561	342
Toll-interacting protein	TOLLIP	Q9H0E2	2	2	9.9	30.281	5954500	7357300	1.23559	2920
Kinectin	KTN1	Q86UP2	17	17	16.6	156.27	8572600	5622880	0.655913	2380
Transcription factor BTF3 homolog 4	BTF3L4	Q96K17	2	2	34.2	17.27	10747600	9206520	0.856611	2722
Ubiquitin-like domain-containing CTD phosphatase 1	UBLCP1	Q8WVY7	7	7	27.7	36.804	4881390	934301	0.1914	2555
Serine/threonine-protein kinase Nek9	NEK9	Q8TD19	8	8	14.1	107.17	7171350	9690440	1.35127	2527
LIM domain-containing protein 2	LIMD2	Q9BT23	3	3	40.9	14.07	3814670	4297610	1.1266	2828
Cullin-3	CUL3	Q13618	9	9	17.2	88.929	5602970	5495020	0.980735	1930
Secretory carrier-associated membrane protein 2	SCAMP2	O15127	2	2	9.7	36.648	7249250	3164410	0.436516	189
Signal transducer and activator of transcription 5A	STAT5A	P42229	18	5	30.5	90.646	4761980	4887810	1.02642	1245
Translin-associated protein X	TSNAX	Q99598	7	7	37.9	33.112	1697260	5825970	3.43259	2781
Erlin-2	ERLIN2	O94905	4	2	16.8	37.839	2578070	3790320	1.47022	402
Guanylate cyclase soluble subunit beta-1	GUCY1B3	Q02153	6	6	14.7	70.514	578072	2267450	3.92244	1749
Isovaleryl-CoA dehydrogenase. mitochondrial	IVD	P26440	8	8	35.9	46.65	4305500	5589230	1.29816	1018
Transmembrane protein 43	TMEM43	Q9BTV4	7	7	33	44.875	19295500	14664800	0.760012	2833
Ubiquitin carboxyl-terminal hydrolase 15	USP15	Q9Y4E8	8	8	12.5	112.42	4983310	3963600	0.795374	3374
TBC1 domain family member 15	TBC1D15	Q8TC07	8	8	17.7	79.49	2724760	4140990	1.51976	2518
Developmentally-regulated GTP-binding protein 1	DRG1	Q9Y295	5	5	18.8	40.542	4024300	4801430	1.19311	3314
E3 UFM1-protein ligase 1	UFL1	O94874	10	10	16.1	89.594	7735270	6878110	0.889188	398
Acyl-coenzyme A thioesterase 9. mitochondrial	ACOT9	Q9Y305	5	5	18.9	49.901	9461470	4035470	0.426516	3336
Junctional adhesion molecule C	JAM3	Q9BX67	3	3	18.4	35.02	6083610	6239940	1.0257	2858
Calcium/calmodulin-dependent protein kinase type 1	CAMK1	Q14012;Q8IU85	8	8	35.4	41.337	5799100	7328720	1.26377	1954
Gamma-glutamylcyclotransferase	GGCT	O75223	5	5	41	21.007	6641580	7904760	1.19019	323
Oxysterol-binding protein-related protein 8	OSBPL8	Q9BZF1	9	9	17.8	101.19	5286110	898244	0.169925	2882
Protein arginine N-methyltransferase 1	PRMT1	Q99873	8	8	28.8	42.461	16750700	13704900	0.818166	2800
LETM1 and EF-hand domain-containing protein 1. mitochondrial	LETM1	O95202	4	4	8.1	83.353	3476920	1142800	0.328681	419
Gasdermin-D	GSDMD	P57764	6	6	22.3	52.8	3522070	1037220	0.294492	1514
General transcription factor II-I	GTF2I	P78347	5	5	7.7	112.42	1909470	1487190	0.778849	1687
GMP reductase 1	GMPR	P36959	5	5	25.2	37.418	10770300	13980400	1.29805	1197
5(3)-deoxyribonucleotidase. cytosolic type	NT5C	Q8TCD5	3	3	21.9	23.382	5323680	1855430	0.348523	2522
Ras-related protein Rab-35	RAB35	Q15286	3	3	23.4	23.025	3842030	4335770	1.12851	2058
TOM1-like protein 2	TOM1L2	Q6ZVM7	3	3	10.8	55.556	2022530	3232570	1.59828	2327
Vacuolar protein sorting-associated protein 37B	VPS37B	Q9H9H4	2	2	12.3	31.307	4334430	1691670	0.390287	2991
Serine/threonine-protein phosphatase 6 regulatory subunit 1	PPP6R1	Q9UPN7	10	10	19.4	96.723	13637400	14434100	1.05842	3287
Transcriptional activator protein Pur-alpha	PURA	Q00577;Q96QR8;Q9UJV8	4	4	22	34.91	9938590	8681760	0.87354	1727
Probable ubiquitin carboxyl-terminal hydrolase FAF-X	USP9X	Q93008;O00507	11	11	6.9	292.28	3570190	3247850	0.909714	2631
U4/U6.U5 tri-snRNP-associated protein 2	USP39	Q53GS9	7	7	18.6	65.38	5009030	3001930	0.599305	2177
ATPase family AAA domain-containing protein 3A;ATPase family AAA domain-containing protein 3B	ATAD3A;ATAD3B	Q9NVI7;Q5T9A4	5	2	7.7	71.368	4138140	4937090	1.19307	3089
EH domain-containing protein 4	EHD4	Q9H223	10	7	21.6	61.174	6400330	3654360	0.570965	2934
B-cell receptor-associated protein 31	BCAP31	P51572	6	6	30.5	27.991	2614690	4866340	1.86115	1406
Lysosomal Pro-X carboxypeptidase	PRCP	P42785	4	4	13.3	55.799	5370860	4085200	0.760624	1258
DDRGK domain-containing protein 1	DDRGK1	Q96HY6	6	6	31.2	35.61	4803410	6075540	1.26484	2707
Serine beta-lactamase-like protein LACTB. mitochondrial	LACTB	P83111	5	5	13.2	60.693	4445590	4940190	1.11126	1704
Large proline-rich protein BAG6	BAG6	P46379	5	5	7.7	119.41	4088350	3860180	0.944191	1285
Microtubule-associated protein 1S;MAP1S heavy chain;MAP1S light chain	MAP1S	Q66K74	7	7	13.7	112.21	6108350	3447120	0.564329	2238
Luc7-like protein 3	LUC7L3	O95232	5	5	17.4	51.466	7459060	3171670	0.425211	420
Stimulator of interferon genes protein	TMEM173	Q86WV6	7	7	34.6	42.192	18111200	10276000	0.567381	2391
Nucleoporin SEH1	SEH1L	Q96EE3	6	6	26.1	39.648	3991710	1865250	0.467282	2686
DnaJ homolog subfamily B member 1	DNAJB1	P25685	5	4	19.4	38.044	17345200	12556500	0.723921	1006
cAMP-dependent protein kinase type II-alpha regulatory subunit	PRKAR2A	P13861	7	6	30.2	45.518	7882460	5169880	0.655872	795
Plastin-3	PLS3	P13797	14	7	28.9	70.81	6529300	4982230	0.763057	791
26S proteasome non-ATPase regulatory subunit 4	PSMD4	P55036	10	8	38.2	40.736	23620600	18789100	0.795451	1481
T-cell surface glycoprotein CD3 zeta chain	CD247	P20963	5	5	36	18.696	12599000	9719010	0.771411	935
Caspase-3;Caspase-3 subunit p17;Caspase-3 subunit p12	CASP3	P42574	7	7	33.6	31.608	4808810	6344040	1.31925	1252
3-hydroxyisobutyrate dehydrogenase. mitochondrial	HIBADH	P31937	5	5	23.8	35.329	6106980	4787640	0.783963	1115
AP-3 complex subunit beta-1	AP3B1	O00203;Q13367	12	12	16.8	121.32	6876270	6008380	0.873785	106
Golgi-associated plant pathogenesis-related protein 1	GLIPR2	Q9H4G4	5	5	53.2	17.218	15861200	11614400	0.732249	2964
Protein PRRC1	PRRC1	Q96M27	5	5	14.8	46.701	12203300	10610400	0.869465	2732
Regulation of nuclear pre-mRNA domain-containing protein 1B	RPRD1B	Q9NQG5;Q96P16	9	9	46.3	36.899	16162800	16347800	1.01144	3043
GMP synthase [glutamine-hydrolyzing]	GMPS	P49915	8	8	18.5	76.715	8020750	3832410	0.477812	1367
3-hydroxyisobutyryl-CoA hydrolase. mitochondrial	HIBCH	Q6NVY1	6	6	18.7	43.482	4588870	2470050	0.538271	2267
Calcium/calmodulin-dependent protein kinase type II subunit gamma;Calcium/calmodulin-dependent protein kinase type II subunit beta	CAMK2G;CAMK2B	Q13555;Q13554	6	4	18.1	62.606	7595320	4929930	0.649075	1919
Echinoderm microtubule-associated protein-like 2	EML2	O95834	8	8	25.9	70.678	13776000	9353450	0.678968	458
U2 small nuclear ribonucleoprotein B	SNRPB2	P08579	4	4	22.7	25.486	3130420	1332440	0.425642	656
Protein NipSnap homolog 1	NIPSNAP1	Q9BPW8	6	6	32.4	33.31	12232000	8326260	0.680697	2805
Caprin-1	CAPRIN1	Q14444	4	4	6.1	78.365	5742260	4550360	0.792435	1986
Transcription factor p65	RELA	Q04206	5	5	12.7	60.218	5680060	4871010	0.857562	1770
Methionine aminopeptidase 2	METAP2	P50579	12	12	42.1	52.891	11840200	4069980	0.343741	1384
2.3-cyclic-nucleotide 3-phosphodiesterase	CNP	P09543	5	5	17.6	47.578	3279420	2953420	0.900592	685
COMM domain-containing protein 9	COMMD9	Q9P000	3	3	31.3	21.819	5872520	4831150	0.822671	3140
AP-2 complex subunit mu	AP2M1	Q96CW1	8	8	29	49.654	5635290	5873420	1.04226	2676
Structural maintenance of chromosomes flexible hinge domain-containing protein 1	SMCHD1	A6NHR9	12	12	8.2	226.37	9851240	5665320	0.575087	22
Bifunctional coenzyme A synthase;Phosphopantetheine adenylyltransferase;Dephospho-CoA kinase	COASY	Q13057	4	4	11.2	62.328	8366460	5272540	0.6302	1864
DNA dC->dU-editing enzyme APOBEC-3C	APOBEC3C	Q9NRW3	4	3	33.7	22.826	3727740	3374590	0.905265	3063
Annexin A4	ANXA4	P09525	10	10	41.1	35.882	6935270	6204160	0.894581	684
Aspartate aminotransferase. cytoplasmic	GOT1	P17174	10	10	40.4	46.247	12148400	9882150	0.81345	866
Cytoskeleton-associated protein 4	CKAP4	Q07065	13	13	29.2	66.022	9298730	4662670	0.501431	1801
Acyl-protein thioesterase 2	LYPLA2	O95372	5	5	41.1	24.737	9821800	10256500	1.04426	430
Plasminogen activator inhibitor 1	SERPINE1	P05121	6	6	19.2	45.059	7906090	5125350	0.648279	571
CDK5 regulatory subunit-associated protein 3	CDK5RAP3	Q96JB5	6	6	17.4	56.92	2132930	2314090	1.08494	2716
Protein-arginine deiminase type-4	PADI4	Q9UM07	8	8	14.2	74.078	5487420	5455880	0.994252	3269
Target of Myb protein 1	TOM1	O60784	6	6	24.2	53.818	10592900	8109090	0.76552	305
Heterogeneous nuclear ribonucleoprotein H2	HNRNPH2	P55795	10	6	38.1	49.263	8832470	10843500	1.22768	1496
NADH-cytochrome b5 reductase 1	CYB5R1	Q9UHQ9	7	7	34.4	34.094	5931490	6930840	1.16848	3208
Mitochondrial carnitine/acylcarnitine carrier protein	SLC25A20	O43772	8	8	41.2	32.943	6917100	6168350	0.891754	259
Tumor necrosis factor alpha-induced protein 8-like protein 2	TNFAIP8L2	Q6P589	3	3	26.1	20.555	5521140	4913100	0.889871	2283
Amine oxidase [flavin-containing] B	MAOB	P27338	4	4	11.2	58.762	1230640	6189310	5.02935	1027
NF-kappa-B essential modulator	IKBKG	Q9Y6K9	5	5	23.6	48.197	2280040	5132030	2.25085	3436
Splicing factor 3B subunit 6	SF3B6	Q9Y3B4	3	3	32	14.585	6206100	6100510	0.982986	3351
Tyrosine-protein phosphatase non-receptor type 11	PTPN11	Q06124	7	7	16.2	68.436	6398920	4757050	0.743415	1790
Protein NipSnap homolog 3A	NIPSNAP3A	Q9UFN0;Q9BS92	7	7	38.5	28.466	6896100	8023630	1.1635	3191
Putative adenosylhomocysteinase 2	AHCYL1	O43865	8	4	23.6	58.951	6323500	4360000	0.689491	270
Serine/threonine-protein kinase N1	PKN1	Q16512	8	8	11.7	103.93	5908720	3011150	0.50961	2105
V-type proton ATPase subunit G 1	ATP6V1G1	O75348;O95670	4	4	36.4	13.757	6154730	4544930	0.738444	329
Paxillin	PXN	P49023	8	8	23.5	64.505	5950960	3501010	0.58831	1328
CAAX prenyl protease 1 homolog	ZMPSTE24	O75844	5	5	19.2	54.812	5917380	4987210	0.842807	373
Endophilin-A2	SH3GL1	Q99961;Q99962	5	5	20.1	41.489	4336970	9692350	2.23482	2803
DnaJ homolog subfamily A member 1	DNAJA1	P31689	6	6	26.7	44.868	12684900	5464790	0.430811	1113
Protein tyrosine phosphatase type IVA 2;Protein tyrosine phosphatase type IVA 1	PTP4A2;PTP4A1	Q12974;Q93096	3	3	22.8	19.127	6515290	8698850	1.33514	1857
Eukaryotic translation initiation factor 3 subunit J	EIF3J	O75822	5	5	26	29.062	7160810	6748130	0.94237	369
DCC-interacting protein 13-alpha	APPL1	Q9UKG1	12	12	27.2	79.663	8901160	6898260	0.774984	3242
C-Maf-inducing protein	CMIP	Q8IY22	8	8	16.3	86.33	4066130	7762600	1.90909	2420
Carabin	TBC1D10C	Q8IV04	5	5	15.9	49.712	6387650	5468080	0.856039	2405
Mitogen-activated protein kinase 14	MAPK14	Q16539	11	11	45	41.293	5664240	4574190	0.807555	2107
Ribose-phosphate pyrophosphokinase 2	PRPS2	P11908	10	4	49.1	34.769	10716500	12524400	1.1687	756
Peptidyl-prolyl cis-trans isomerase FKBP4;Peptidyl-prolyl cis-trans isomerase FKBP4. N-terminally processed	FKBP4	Q02790	10	10	28.8	51.804	11025300	7930390	0.719291	1761
26S proteasome non-ATPase regulatory subunit 9	PSMD9	O00233	5	5	26	24.682	5794880	7014190	1.21041	110
Vacuolar protein sorting-associated protein 29	VPS29	Q9UBQ0	6	6	40.1	20.505	9444110	7373840	0.780788	3173
Cysteine-rich protein 1	CRIP1	P50238	2	2	46.8	8.5328	6297750	5976220	0.948945	1373
Y-box-binding protein 3;Y-box-binding protein 2	YBX3;YBX2	P16989;Q9Y2T7	3	1	11.8	40.089	6715860	6105830	0.909166	861
Epididymal secretory protein E1	NPC2	P61916	4	4	39.7	16.57	15175500	13463600	0.887197	1575
Beta-hexosaminidase subunit alpha	HEXA	P06865	5	5	10.6	60.702	8273760	3563150	0.430657	604
Guanine nucleotide-binding protein G(s) subunit alpha isoforms short;Guanine nucleotide-binding protein G(s) subunit alpha isoforms XLas	GNAS	P63092;Q5JWF2	8	7	28.2	45.664	5626250	4703980	0.836076	1650
Protein dpy-30 homolog	DPY30	Q9C005	3	3	45.5	11.25	6392810	6353920	0.993916	2890
Protein SEC13 homolog	SEC13	P55735	10	10	55.9	35.54	16528500	15771600	0.954205	1493
RNA-binding motif protein. X chromosome;RNA-binding motif protein. X chromosome. N-terminally processed	RBMX	P38159;O75526;Q8N7X1	5	2	16.4	42.331	45755300	25461800	0.556479	1206
COP9 signalosome complex subunit 3	COPS3	Q9UNS2	5	5	20.3	47.873	13649700	8978910	0.657809	3284
Vacuolar protein sorting-associated protein VTA1 homolog	VTA1	Q9NP79	5	5	25.1	33.879	11768300	4525440	0.384544	3029
26S proteasome non-ATPase regulatory subunit 6	PSMD6	Q15008	10	10	32.9	45.531	7495500	5935860	0.791923	2024
Cytoplasmic aconitate hydratase	ACO1	P21399	11	11	21.5	98.398	9683910	9826640	1.01474	943
60S ribosomal protein L10	RPL10	P27635;Q96L21	8	8	36.4	24.604	17904700	15709500	0.877397	1031
Protein FAM65B	FAM65B	Q9Y4F9	9	9	11.5	118.52	9145390	7180760	0.785178	3375
Dedicator of cytokinesis protein 11	DOCK11	Q5JSL3	12	12	9.7	237.67	12309500	10146100	0.824246	2200
Granzyme K	GZMK	P49863	4	4	35.2	28.882	6402440	4547370	0.710256	1363
Superkiller viralicidic activity 2-like 2	SKIV2L2	P42285	10	10	15.7	117.8	3652860	3152840	0.863116	1246
Phosphatidylinositol 3-kinase regulatory subunit alpha	PIK3R1	P27986	6	6	14.5	83.597	13558300	6904180	0.509221	1039
S-adenosylmethionine synthase isoform type-2	MAT2A	P31153	4	4	15.7	43.66	12872200	8936450	0.694245	1108
Spermine synthase	SMS	P52788	4	4	22.7	41.268	8225140	8094050	0.984063	1437
Eukaryotic translation initiation factor 3 subunit K	EIF3K	Q9UBQ5	6	6	41.3	25.059	14916900	11824400	0.792689	3174
Lysosomal alpha-mannosidase;Lysosomal alpha-mannosidase A peptide;Lysosomal alpha-mannosidase B peptide;Lysosomal alpha-mannosidase C peptide;Lysosomal alpha-mannosidase D peptide;Lysosomal alpha-mannosidase E peptide	MAN2B1	O00754	7	7	9.8	113.74	6734440	2752470	0.408715	141
Selenide. water dikinase 1	SEPHS1	P49903	8	8	35.7	42.91	13338200	9645630	0.723159	1365
GEM-interacting protein	GMIP	Q9P107	7	7	11.4	106.68	5240810	2981940	0.568986	3147
Cysteine and histidine-rich domain-containing protein 1	CHORDC1	Q9UHD1	5	5	25.9	37.489	7406230	6267930	0.846306	3200
Short/branched chain specific acyl-CoA dehydrogenase. mitochondrial	ACADSB	P45954	7	7	25.2	47.485	3587720	6250320	1.74214	1276
Casein kinase II subunit alpha;Casein kinase II subunit alpha 3	CSNK2A1;CSNK2A3	P68400;Q8NEV1	8	8	34.5	45.143	9947060	8256260	0.83002	1679
Arf-GAP with coiled-coil. ANK repeat and PH domain-containing protein 2	ACAP2	Q15057	9	9	17.2	88.028	6549340	5547760	0.847071	2035
Calumenin	CALU	O43852	9	9	28.9	37.106	9889860	7776900	0.786351	269
Mannose-6-phosphate isomerase	MPI	P34949	6	6	25.3	46.655	15617600	12939100	0.828493	1148
Dual adapter for phosphotyrosine and 3-phosphotyrosine and 3-phosphoinositide	DAPP1	Q9UN19	5	5	23.9	32.193	1021580	3619500	3.54304	3274
Mitochondrial import receptor subunit TOM70	TOMM70A	O94826	10	10	26.2	67.454	7457110	8482690	1.13753	396
Selenium-binding protein 1	SELENBP1	Q13228	10	10	30.7	52.39	8717820	16076000	1.84404	1882
Transcription elongation factor B polypeptide 1	TCEB1	Q15369	6	6	67.9	12.473	13778800	10968900	0.796072	2064
Golgi phosphoprotein 3	GOLPH3	Q9H4A6;Q9H4A5	5	5	19.8	33.81	4245480	1858700	0.437806	2961
Golgi reassembly-stacking protein 2	GORASP2	Q9H8Y8	4	4	16.4	47.145	8912900	10421200	1.16923	2984
Arf-GAP with SH3 domain. ANK repeat and PH domain-containing protein 2	ASAP2	O43150	6	5	9.1	111.65	512230	4283530	8.36251	212
Ras association domain-containing protein 2	RASSF2	P50749	5	4	20.9	37.79	5163680	6235910	1.20765	1387
CAD protein;Glutamine-dependent carbamoyl-phosphate synthase;Aspartate carbamoyltransferase;Dihydroorotase	CAD	P27708	12	12	8.3	242.98	13310000	11043800	0.829736	1035
Golgi apparatus protein 1	GLG1	Q92896	9	9	12	134.55	8198700	5531850	0.674724	2619
Bactericidal permeability-increasing protein	BPI	P17213	4	4	14	53.899	5247700	8666660	1.65152	867
Signal peptidase complex subunit 2	SPCS2	Q15005	5	5	27.4	25.003	7745580	7291440	0.941368	2023
DNA repair protein RAD50	RAD50	Q92878	11	11	13	153.89	7969350	4544820	0.570287	2613
Protein transport protein Sec24C	SEC24C	P53992	13	13	18.1	118.32	16875700	12578600	0.745367	1462
Dihydropteridine reductase	QDPR	P09417	5	5	32.8	25.789	8230980	9489970	1.15296	677
Isoamyl acetate-hydrolyzing esterase 1 homolog	IAH1	Q2TAA2	5	5	32.3	27.598	9207860	8433390	0.91589	2144
ARF GTPase-activating protein GIT1	GIT1	Q9Y2X7	9	6	12.7	84.34	8576690	8695960	1.01391	3333
3-mercaptopyruvate sulfurtransferase	MPST	P25325	7	7	44.1	33.178	17927200	16235500	0.905635	1004
Phostensin	PPP1R18	Q6NYC8	5	5	15.3	67.942	7234580	2775120	0.383591	2270
Poly(ADP-ribose) glycohydrolase ARH3	ADPRHL2	Q9NX46	3	3	15.7	38.946	8199730	7295830	0.889765	3101
AFG3-like protein 2	AFG3L2	Q9Y4W6	4	4	6.9	88.583	2997580	2327070	0.776317	3382
Signal recognition particle subunit SRP68	SRP68	Q9UHB9	8	8	17.4	70.729	9137170	8227200	0.90041	3198
Protein phosphatase 1F	PPM1F	P49593	5	5	15.6	49.83	8542280	3825670	0.447851	1346
Platelet glycoprotein VI	GP6	Q9HCN6	4	4	15	36.866	5771910	8833700	1.53046	3018
E3 ubiquitin/ISG15 ligase TRIM25	TRIM25	Q14258	8	8	17.9	70.973	11536300	4347650	0.376866	1979
Nitrilase homolog 1	NIT1	Q86X76	5	5	21.7	35.896	8386760	8258690	0.984729	2392
Leucine-rich repeat-containing protein 47	LRRC47	Q8N1G4	7	7	23.2	63.472	13953200	9575280	0.686245	2442
26S proteasome non-ATPase regulatory subunit 14	PSMD14	O00487	7	7	50.3	34.577	8819850	6302780	0.714612	128
RUN and FYVE domain-containing protein 1	RUFY1	Q96T51	8	8	17.5	79.817	9743820	10115100	1.0381	2762
Striatin	STRN	O43815	10	10	22.6	86.131	13330100	11692100	0.877125	264
Coatomer subunit zeta-1	COPZ1	P61923	7	7	44.1	20.198	7485490	8309020	1.11002	1576
Saccharopine dehydrogenase-like oxidoreductase	SCCPDH	Q8NBX0	7	7	29.8	47.151	5547310	9116340	1.64338	2477
Ras-related protein Rab-5B	RAB5B	P61020	6	3	36.7	23.707	5365940	8022000	1.49499	1545
Dematin	DMTN	Q08495	8	8	28.6	45.514	4467600	11829700	2.64789	1815
Mitochondrial fission 1 protein	FIS1	Q9Y3D6	5	5	42.1	16.937	8108110	7037150	0.867915	3356
Glutamine--tRNA ligase	QARS	P47897	9	9	18.7	87.798	11126400	9594100	0.862278	1304
Heme-binding protein 1	HEBP1	Q9NRV9	6	6	35.4	21.097	5773900	6692160	1.15903	3061
Leucyl-cystinyl aminopeptidase;Leucyl-cystinyl aminopeptidase. pregnancy serum form	LNPEP	Q9UIQ6	10	10	17.9	117.35	10766700	10905700	1.01291	3227
Protein unc-45 homolog A	UNC45A	Q9H3U1	10	10	15.6	103.08	11238100	12177200	1.08356	2955
Cysteine--tRNA ligase. cytoplasmic	CARS	P49589	9	9	15.1	85.472	8715080	7110960	0.815937	1344
Sister chromatid cohesion protein PDS5 homolog A	PDS5A	Q29RF7	11	10	12.7	150.83	10534800	9403860	0.892646	2139
Glutaredoxin-3	GLRX3	O76003	8	8	36.1	37.432	18830000	21325600	1.13253	386
26S proteasome non-ATPase regulatory subunit 7	PSMD7	P51665	8	8	38	37.025	11549700	10503100	0.909382	1413
Neutrophil cytosol factor 1;Putative neutrophil cytosol factor 1B;Putative neutrophil cytosol factor 1C	NCF1;NCF1B;NCF1C	P14598;A6NI72;A8MVU1	8	8	31.3	44.681	13883900	8536980	0.614885	807
WAS/WASL-interacting protein family member 1	WIPF1	O43516	6	6	21.3	51.258	7803690	7426420	0.951654	235
Ran GTPase-activating protein 1	RANGAP1	P46060	8	8	20.3	63.541	12338100	13850100	1.12255	1281
Sorting nexin-3	SNX3	O60493	4	3	25.3	18.762	461489	5247990	11.3719	288
Protein NDRG1	NDRG1	Q92597	7	7	30.2	42.835	8712100	8382290	0.962144	2591
Charged multivesicular body protein 4a	CHMP4A	Q9BY43	3	3	22.5	25.098	5760300	8388700	1.45629	2872
PRA1 family protein 3	ARL6IP5	O75915	3	3	16.5	21.614	5885120	9744910	1.65586	376
Nucleolar RNA helicase 2	DDX21	Q9NR30;Q9BQ39	8	8	17.4	87.343	8934370	7721220	0.864215	3052
Chromobox protein homolog 1	CBX1	P83916	6	5	47.6	21.418	12618000	16398100	1.29958	1707
Protein LZIC	LZIC	Q8WZA0	6	6	57.9	21.494	14139500	14080000	0.995794	2579
Sorting nexin-5	SNX5	Q9Y5X3	8	8	24	46.816	12429800	7506440	0.603908	3406
Cytoplasmic FMR1-interacting protein 2	CYFIP2	Q96F07	27	11	27.9	148.4	9516020	6846620	0.719484	2690
Phosphoribosylformylglycinamidine synthase	PFAS	O15067	9	9	10.8	144.73	9729190	6564990	0.674773	184
tRNA (cytosine(34)-C(5))-methyltransferase	NSUN2	Q08J23	11	11	25.3	86.47	7544450	6394080	0.84752	1823
Heterogeneous nuclear ribonucleoprotein A/B	HNRNPAB	Q99729	6	6	19.9	36.224	15021600	12083800	0.804428	2790
Heme-binding protein 2	HEBP2	Q9Y5Z4	5	5	28.8	22.875	16348600	19966600	1.2213	3408
Adenylosuccinate synthetase isozyme 2	ADSS	P30520	10	10	30.3	50.097	11124800	7577120	0.681102	1096
Cytosolic Fe-S cluster assembly factor NUBP2	NUBP2	Q9Y5Y2	2	2	15.5	28.825	5895740	8136340	1.38004	3407
Thioredoxin-related transmembrane protein 4	TMX4	Q9H1E5	5	5	23.5	38.952	2664350	6107180	2.29218	2931
Amyloid beta A4 protein;N-APP;Soluble APP-alpha;Soluble APP-beta;C99;Beta-amyloid protein 42;Beta-amyloid protein 40;C83;P3(42);P3(40);C80;Gamma-secretase C-terminal fragment 59;Gamma-secretase C-terminal fragment 57;Gamma-secretase C-terminal fragment 50;C31	APP	P05067	10	10	18.8	86.942	8997830	12593700	1.39964	562
BRO1 domain-containing protein BROX	BROX	Q5VW32	3	3	11.4	46.476	3145440	5188600	1.64956	2229
Protein FAM98B	FAM98B	Q52LJ0	6	5	19.4	45.547	6391270	7430780	1.16265	2171
Reticulon-3	RTN3	O95197	2	2	4.8	112.61	15215400	14462400	0.950512	418
Aminoacyl tRNA synthase complex-interacting multifunctional protein 2	AIMP2	Q13155	6	6	30	35.348	4362670	5020790	1.15085	1875
Synaptic vesicle membrane protein VAT-1 homolog	VAT1	Q99536	12	12	51.1	41.92	11884200	8630390	0.726205	2777
Brain acid soluble protein 1	BASP1	P80723	3	3	35.7	22.693	13698000	9495200	0.693181	1700
Coiled-coil-helix-coiled-coil-helix domain-containing protein 2;Putative coiled-coil-helix-coiled-coil-helix domain-containing protein CHCHD2P9. mitochondrial	CHCHD2;CHCHD2P9	Q9Y6H1;Q5T1J5	3	3	33.8	15.512	12326600	2338060	0.189677	3430
Protein RER1	RER1	O15258	3	3	24.5	22.958	9689730	8805170	0.908711	196
Isochorismatase domain-containing protein 1	ISOC1	Q96CN7	8	8	45.6	32.236	7047750	9836040	1.39563	2674
Mannosyl-oligosaccharide glucosidase	MOGS	Q13724	9	9	13.5	91.916	12139700	10954600	0.90238	1939
Extended synaptotagmin-2	ESYT2	A0FGR8	11	11	17	102.36	7324800	8016090	1.09438	9
Tapasin	TAPBP	O15533	7	7	25.2	47.625	10547500	12128200	1.14987	207
IST1 homolog	IST1	P53990	5	5	19.8	39.75	8184970	9712810	1.18666	1461
Ras-related protein Ral-B	RALB	P11234	4	2	35.4	23.408	7484790	5737890	0.766608	746
Emerin	EMD	P50402	5	5	26.4	28.994	8203700	9612590	1.17174	1375
Mitochondrial carrier homolog 2	MTCH2	Q9Y6C9	8	8	44.9	33.331	11499400	9136690	0.794533	3425
WD repeat-containing protein 37	WDR37	Q9Y2I8	5	5	16.2	54.665	9408250	8567160	0.910601	3320
Prefoldin subunit 4	PFDN4	Q9NQP4	2	2	20.1	15.314	6226610	7907550	1.26996	3044
Integrin alpha-2	ITGA2	P17301	16	16	23.1	129.29	13859600	18398700	1.32751	869
Isoleucine--tRNA ligase. cytoplasmic	IARS	P41252	18	18	20	144.5	15096700	11328200	0.750372	1238
Prenylcysteine oxidase 1	PCYOX1	Q9UHG3	8	8	22.8	56.639	10923200	6209640	0.56848	3205
Kalirin	KALRN	O60229;Q86VW2	11	10	6.2	340.26	5324620	6269530	1.17746	276
Phospholipase A-2-activating protein	PLAA	Q9Y263	8	8	18	87.156	7980290	4529150	0.567542	3307
Beta-galactosidase	GLB1	P16278;Q6UWU2	12	12	25	76.074	14536500	12192700	0.838765	847
Eukaryotic translation initiation factor 4 gamma 1	EIF4G1	Q04637	9	9	9.5	175.49	8228040	6413060	0.779416	1773
Splicing factor 3B subunit 4	SF3B4	Q15427	5	5	22.4	44.385	16385300	12275600	0.749185	2073
NADH dehydrogenase [ubiquinone] flavoprotein 1. mitochondrial	NDUFV1	P49821	9	9	28.2	50.817	12792100	12285700	0.960417	1361
T-cell surface glycoprotein CD3 epsilon chain	CD3E	P07766	4	4	37.7	23.147	22580600	14406000	0.63798	627
Enoyl-CoA delta isomerase 1. mitochondrial	ECI1	P42126	7	7	39.4	32.816	16738300	10282400	0.614301	1241
Kinesin-like protein KIF2A	KIF2A	O00139	11	11	23.5	79.954	14833100	15261800	1.0289	93
Kinesin-1 heavy chain	KIF5B	P33176;O60282	19	14	28.1	109.68	21339600	20618100	0.96619	1135
Enolase-phosphatase E1	ENOPH1	Q9UHY7	7	7	44.8	28.932	11900500	13588500	1.14184	3213
Beta-centractin	ACTR1B	P42025	12	5	49.7	42.293	11547900	11739900	1.01663	1240
Vacuolar protein sorting-associated protein 13C	VPS13C	Q709C8	25	25	10.1	422.39	16081300	13189300	0.820167	2329
60S ribosomal protein L32	RPL32	P62910	4	4	33.3	15.86	15541000	15606000	1.00418	1639
Palmitoyl-protein thioesterase 1	PPT1	P50897	4	4	24.2	34.193	6000850	5867340	0.977751	1389
Cytosolic 5-nucleotidase 3A	NT5C3A	Q9H0P0	6	6	26.2	37.948	4861130	6039690	1.24245	2921
SWI/SNF complex subunit SMARCC2	SMARCC2	Q8TAQ2	9	6	12.4	132.88	11732800	10831000	0.923135	2511
40S ribosomal protein S13	RPS13	P62277	3	3	22.5	17.222	12598600	11878700	0.94286	1599
Haloacid dehalogenase-like hydrolase domain-containing protein 2	HDHD2	Q9H0R4	7	7	44	28.536	9690070	7291300	0.752451	2923
STE20/SPS1-related proline-alanine-rich protein kinase	STK39	Q9UEW8	9	9	29	59.473	12491600	11740600	0.93988	3188
Mitotic checkpoint protein BUB3	BUB3	O43684	7	7	35.1	37.154	16613500	13232200	0.796471	252
TRAF3-interacting JNK-activating modulator	TRAF3IP3	Q9Y228	9	9	22.1	63.626	11639600	8857260	0.76096	3298
Phenylalanine--tRNA ligase alpha subunit	FARSA	Q9Y285	6	6	18.1	57.563	9845530	10162700	1.03222	3312
C-terminal-binding protein 1	CTBP1	Q13363	8	6	29.8	47.535	20240800	14414000	0.712127	1893
Ubiquitin-like-conjugating enzyme ATG3	ATG3	Q9NT62	6	6	25.2	35.864	16460600	14657600	0.890465	3071
Splicing factor 1	SF1	Q15637	9	9	22.1	68.329	22701400	23744400	1.04594	2085
Phosphatidate cytidylyltransferase 2	CDS2	O95674	3	3	12.8	51.417	4006740	6287550	1.56924	445
MICOS complex subunit MIC19	CHCHD3	Q9NX63	5	5	28.2	26.152	12298000	11239200	0.913903	3103
Glutathione S-transferase Mu 2	GSTM2	P28161	5	3	33.5	25.744	17102200	17427400	1.01901	1046
Structural maintenance of chromosomes protein 1A	SMC1A	Q14683	18	18	18.8	143.23	20848100	19659500	0.942989	1999
Uroporphyrinogen decarboxylase	UROD	P06132	11	11	53.4	40.786	10335800	11812600	1.14289	589
Flap endonuclease 1	FEN1	P39748	8	8	27.1	42.592	15466800	13473100	0.871101	1215
Cytoplasmic protein NCK2	NCK2	O43639	6	6	23.9	42.915	6480580	9098200	1.40392	245
Non-secretory ribonuclease	RNASE2	P10153	3	3	19.9	18.354	18361000	10610700	0.57789	713
Sorbitol dehydrogenase	SORD	Q00796	5	5	26.6	38.324	7543150	4049550	0.536851	1732
LDLR chaperone MESD	MESDC2	Q14696	3	3	18.8	26.076	10014500	10729500	1.0714	2002
Apolipoprotein B receptor	APOBR	Q0VD83	12	12	18.3	115.63	10929200	8445480	0.772747	1829
ATP-dependent RNA helicase DDX39A	DDX39A	O00148	13	6	47.3	49.129	17366700	16759400	0.965034	94
Polypyrimidine tract-binding protein 3	PTBP3	O95758	7	6	17.8	59.689	5236920	5823360	1.11198	451
Ribonuclease T2	RNASET2	O00584	4	4	22.3	29.48	14450400	13069800	0.904464	137
Heme oxygenase 2	HMOX2	P30519	7	7	35.4	36.032	22928600	8061360	0.351585	1095
Thyroid hormone receptor-associated protein 3	THRAP3	Q9Y2W1	9	9	13.8	108.66	11081900	10099900	0.911385	3330
Guanine nucleotide-binding protein G(z) subunit alpha	GNAZ	P19086	7	7	29.9	40.923	12792400	13892200	1.08597	896
GTP:AMP phosphotransferase AK3. mitochondrial	AK3	Q9UIJ7	6	6	37	25.565	11895400	7575190	0.636817	3226
NEDD8-activating enzyme E1 catalytic subunit	UBA3	Q8TBC4	5	5	21.6	51.852	11274300	9065360	0.804072	2514
Basigin	BSG	P35613	3	3	16.4	42.2	1895020	6150210	3.24546	1170
Protein PML	PML	P29590	10	10	16.2	97.55	13221900	12216700	0.923971	1063
Copine-1	CPNE1	Q99829	10	10	28.1	59.058	17405300	15677900	0.900756	2797
Aminoacyl tRNA synthase complex-interacting multifunctional protein 1;Endothelial monocyte-activating polypeptide 2	AIMP1	Q12904	6	6	29.8	34.352	11711500	10920800	0.932492	1850
NADH dehydrogenase [ubiquinone] 1 beta subcomplex subunit 9	NDUFB9	Q9Y6M9	6	6	45.3	21.831	19013900	14135900	0.743454	3437
Splicing factor 3A subunit 3	SF3A3	Q12874	12	12	39.3	58.848	19488000	18386600	0.943484	1848
Guanine nucleotide-binding protein subunit beta-4	GNB4	Q9HAV0	8	3	41.2	37.567	6925590	6504850	0.939248	2998
Aldehyde dehydrogenase family 16 member A1	ALDH16A1	Q8IZ83	12	12	27.2	85.126	12412900	14205000	1.14438	2434
Serine/threonine-protein phosphatase 2A 55 kDa regulatory subunit B alpha isoform	PPP2R2A	P63151;Q66LE6;Q00005;Q9Y2T4	12	12	43.8	51.691	13166800	11707200	0.889147	1653
Acylglycerol kinase. mitochondrial	AGK	Q53H12	7	7	25.1	47.137	13315000	9473750	0.711511	2178
Ras-related protein Rab-27A	RAB27A	P51159	6	4	32.6	24.868	4985350	4061290	0.814644	1399
RNA 3-terminal phosphate cyclase	RTCA	O00442	6	6	23.8	39.336	10998600	10408600	0.946363	124
Calcineurin subunit B type 1	PPP3R1	P63098	7	7	60.6	19.3	10144900	10547200	1.03965	1651
Protein transport protein Sec31A	SEC31A	O94979	11	11	16.2	133.01	13474000	11798000	0.875616	408
Peptidyl-prolyl cis-trans isomerase NIMA-interacting 1	PIN1	Q13526	3	3	31.9	18.243	8428690	10188200	1.20876	1915
UV excision repair protein RAD23 homolog A	RAD23A	P54725	6	5	30.9	39.609	9515240	16244100	1.70717	1472
Nuclear pore complex protein Nup50	NUP50	Q9UKX7	5	5	16.7	50.144	7268150	9164520	1.26091	3253
Neurobeachin-like protein 2	NBEAL2	Q6ZNJ1	23	23	13.9	302.51	16292900	15366200	0.943124	2320
LanC-like protein 1	LANCL1	O43813	5	5	20.1	45.283	8823390	9316180	1.05585	263
Retinal dehydrogenase 1	ALDH1A1	P00352;P47895;O94788	13	12	37.5	54.861	12174200	13360500	1.09744	470
Sorting and assembly machinery component 50 homolog	SAMM50	Q9Y512	6	6	19.4	51.976	12327100	12486500	1.01293	3386
Actin-like protein 6A	ACTL6A	O96019	6	6	20.3	47.46	7401600	8760280	1.18356	467
Galectin-10	CLC	Q05315	4	4	45.8	16.453	32767800	18094600	0.552207	1783
Copine-3	CPNE3	O75131;Q96FN4;Q96A23;O95741;Q86YQ8;Q9UBL6	15	14	41.3	60.13	13898500	15710400	1.13037	320
Eukaryotic translation initiation factor 2 subunit 2	EIF2S2	P20042	10	10	31.2	38.388	12454100	14385800	1.15511	913
Protein NipSnap homolog 2	GBAS	O75323	4	4	19.2	33.742	5313980	2634340	0.495738	325
Rho guanine nucleotide exchange factor 7	ARHGEF7	Q14155	9	7	19.1	90.011	12325000	8469430	0.687176	1965
26S protease regulatory subunit 7	PSMC2	P35998	10	10	34.4	48.633	18402600	14833900	0.806078	1179
Sorting nexin-6;Sorting nexin-6. N-terminally processed	SNX6	Q9UNH7;Q86XE0	6	6	20.4	46.648	13120200	13446700	1.02488	3279
FACT complex subunit SPT16	SUPT16H	Q9Y5B9	15	15	18.6	119.91	24349800	21697900	0.891089	3392
DnaJ homolog subfamily B member 11	DNAJB11	Q9UBS4	6	6	26	40.513	13500500	16098600	1.19245	3177
Peptidyl-prolyl cis-trans isomerase FKBP3	FKBP3	Q00688	6	6	31.2	25.177	10675000	9778460	0.916012	1730
Protein kinase C alpha type	PRKCA	P17252;P05129	11	5	26.5	76.749	11381600	13634200	1.19791	868
Glutathione S-transferase Mu 3	GSTM3	P21266	5	4	30.7	26.559	8783060	12707300	1.4468	937
V-type proton ATPase subunit E 1	ATP6V1E1	P36543;Q96A05	6	6	35.8	26.145	11214900	9372640	0.835734	1187
Cytochrome c oxidase subunit 7C. mitochondrial	COX7C	P15954	2	2	41.3	7.2454	5275110	8171230	1.54902	837
Vitamin K-dependent protein S	PROS1	P07225;CON__P07224	9	9	17.6	75.122	14907200	14862000	0.996974	612
SUMO-activating enzyme subunit 1;SUMO-activating enzyme subunit 1. N-terminally processed	SAE1	Q9UBE0	6	6	29.8	38.449	14642200	14052700	0.959739	3167
Rho GTPase-activating protein 6	ARHGAP6	O43182	11	11	16.8	105.95	11814000	15378000	1.30168	217
14 kDa phosphohistidine phosphatase	PHPT1	Q9NRX4	5	5	57.6	13.832	9159080	8254320	0.901217	3065
60S ribosomal protein L27	RPL27	P61353	4	4	32.4	15.798	13761600	10379500	0.754241	1564
Beta-adrenergic receptor kinase 1	ADRBK1	P25098	10	6	22.8	79.573	5159930	4479270	0.868088	1000
E2/E3 hybrid ubiquitin-protein ligase UBE2O	UBE2O	Q9C0C9	12	12	15.5	141.29	12068300	15985700	1.32461	2893
Calcyclin-binding protein	CACYBP	Q9HB71	7	7	50.4	26.21	9782820	11787900	1.20496	3002
Glutamate--cysteine ligase regulatory subunit	GCLM	P48507	7	7	34.7	30.727	14976700	11154800	0.744807	1316
Protein PBDC1	PBDC1	Q9BVG4	4	4	22.7	26.056	11919400	10233400	0.858546	2845
Eukaryotic translation initiation factor 3 subunit D	EIF3D	O15371	12	12	36.5	63.972	13593800	12084800	0.888991	200
26S proteasome non-ATPase regulatory subunit 8	PSMD8	P48556	5	5	12.6	39.611	8691460	4563760	0.525086	1318
Serine/threonine-protein phosphatase 6 regulatory ankyrin repeat subunit B	ANKRD44	Q8N8A2	16	16	25.4	107.6	14801400	13857000	0.936197	2466
Protein LYRIC	MTDH	Q86UE4	7	7	16	63.836	14149500	16461700	1.16341	2377
Antigen peptide transporter 2	TAP2	Q03519	10	10	23.5	75.663	13896900	11837300	0.851789	1769
Eukaryotic translation initiation factor 5	EIF5	P55010	6	6	16.7	49.222	12649800	12148500	0.960373	1480
Tyrosine-protein kinase Lck	LCK	P06239	11	10	32.2	58	22696100	17716500	0.780599	590
14-3-3 protein sigma	SFN	P31947	10	8	46.8	27.774	11568300	13341900	1.15331	1121
Putative RNA-binding protein Luc7-like 2	LUC7L2	Q9Y383	6	4	20.9	46.513	19034200	17199300	0.9036	3344
COP9 signalosome complex subunit 4	COPS4	Q9BT78	12	12	45.1	46.268	18357700	18454000	1.00525	2829
Glutathione S-transferase Mu 4	GSTM4	Q03013	4	1	26.1	25.561	3468260	11505100	3.31724	1766
Xaa-Pro dipeptidase	PEPD	P12955	10	10	33.5	54.548	17806600	15358400	0.862514	772
Amyloid beta A4 precursor protein-binding family B member 1-interacting protein	APBB1IP	Q7Z5R6	9	9	24.2	73.182	14600600	8560370	0.586304	2364
NADH dehydrogenase [ubiquinone] 1 alpha subcomplex subunit 5	NDUFA5	Q16718	5	5	57.8	13.459	13478300	14483500	1.07458	2120
Methionine--tRNA ligase. cytoplasmic	MARS	P56192	13	13	22.7	101.11	18847100	18563800	0.98497	1501
Solute carrier family 2. facilitated glucose transporter member 1	SLC2A1	P11166	4	4	12	54.083	9357000	11019600	1.17768	736
Intercellular adhesion molecule 3	ICAM3	P32942	6	6	12.8	59.54	15651100	12761100	0.815347	1133
CUGBP Elav-like family member 2	CELF2	O95319	6	5	15.2	54.284	15885400	11620000	0.731488	427
Estradiol 17-beta-dehydrogenase 11	HSD17B11	Q8NBQ5	7	7	34.7	32.935	10287100	10981600	1.06751	2475
Fumarylacetoacetase	FAH	P16930	4	4	15	46.374	11230200	13151900	1.17112	859
ADP-ribosylation factor 5	ARF5	P84085	10	5	74.4	20.529	2884890	7995050	2.77135	1710
Methionine adenosyltransferase 2 subunit beta	MAT2B	Q9NZL9	7	7	28.1	37.551	6596820	7270650	1.10214	3133
Glycylpeptide N-tetradecanoyltransferase 1	NMT1	P30419;O60551	6	6	20.2	56.806	13385300	14028800	1.04808	1085
COP9 signalosome complex subunit 5	COPS5	Q92905	6	6	27.5	37.578	6139540	10093400	1.644	2622
Glycogenin-1	GYG1	P46976	5	5	24.6	39.383	13600700	10474600	0.770149	1300
Protein disulfide-isomerase A5	PDIA5	Q14554	10	10	25.2	59.594	6681000	14402600	2.15575	1988
Histone H3.1;Histone H3.3C	HIST1H3A;H3F3C	P68431;Q6NXT2	6	2	45.6	15.404	17519400	14334600	0.818216	1681
Glutaminase kidney isoform. mitochondrial	GLS	O94925	8	8	20	73.46	14547100	14932000	1.02646	405
SAM and SH3 domain-containing protein 3	SASH3	O75995	5	5	25	41.595	16116800	9965100	0.618304	385
Sideroflexin-3	SFXN3	Q9BWM7	8	7	36.8	35.503	13156100	14077400	1.07003	2854
Exportin-7	XPO7	Q9UIA9;Q9H2T7	17	17	26.2	123.91	13054900	15945600	1.22143	3221
Polyadenylate-binding protein 2	PABPN1	Q86U42	4	4	21.2	32.749	11621300	8592630	0.739387	2375
Calcium uniporter protein. mitochondrial	MCU	Q8NE86	3	3	14.8	39.866	9092430	13672200	1.50369	2494
Ras-related protein Rab-21	RAB21	Q9UL25	6	6	37.3	24.347	16747300	17186200	1.02621	3256
Microsomal glutathione S-transferase 3	MGST3	O14880	5	5	54.6	16.516	25238700	16686700	0.661155	165
Abl interactor 1	ABI1	Q8IZP0	7	6	21.9	55.08	15153700	16923800	1.11681	2436
Eukaryotic initiation factor 4A-II;Eukaryotic initiation factor 4A-II. N-terminally processed	EIF4A2	Q14240	17	10	61.9	46.402	13616300	17198700	1.2631	1974
Docking protein 3	DOK3	Q7L591	8	8	26.8	53.288	11453600	12497000	1.09109	2345
Double-stranded RNA-specific adenosine deaminase	ADAR	P55265	6	6	7.3	136.06	20050900	16788200	0.837279	1491
Epidermal growth factor receptor substrate 15	EPS15	P42566	12	12	19.3	98.655	16590100	14402800	0.868153	1251
Phosphatidylinositol-binding clathrin assembly protein	PICALM	Q13492;O60641	7	7	16.4	70.754	14261500	12660300	0.887723	1909
Serine/threonine-protein phosphatase 6 catalytic subunit;Serine/threonine-protein phosphatase 6 catalytic subunit. N-terminally processed	PPP6C	O00743	6	6	27.2	35.144	15377800	11852700	0.770772	140
PITH domain-containing protein 1	PITHD1	Q9GZP4	5	5	40.3	24.178	9585780	10149700	1.05883	2903
Importin-7	IPO7	O95373	16	16	22.9	119.52	13659500	15327500	1.12212	431
60S ribosomal protein L26;60S ribosomal protein L26-like 1	RPL26;RPL26L1	P61254;Q9UNX3	6	6	28.3	17.258	9139220	9820410	1.07453	1560
Epidermal growth factor receptor substrate 15-like 1	EPS15L1	Q9UBC2	7	7	12.3	94.254	12813000	15006000	1.17116	3166
Inosine triphosphate pyrophosphatase	ITPA	Q9BY32	6	6	58.8	21.445	21080800	14713500	0.697959	2871
Alpha-1-antitrypsin;Short peptide from AAT	SERPINA1	P01009	5	5	18.2	46.736	14793000	20843600	1.40902	487
Ras GTPase-activating protein-binding protein 1	G3BP1	Q13283	8	8	27.9	52.164	17393900	11755100	0.675819	1887
G-protein-signaling modulator 3	GPSM3	Q9Y4H4	3	3	34.4	17.866	13607200	11355700	0.834533	3377
Malignant T-cell-amplified sequence 1	MCTS1	Q9ULC4	5	5	41.4	20.555	10128400	8277830	0.817288	3261
Wiskott-Aldrich syndrome protein family member 2	WASF2	Q9Y6W5;Q9UPY6	5	5	14.7	54.283	14072000	12212900	0.867886	3440
60S ribosomal protein L27a	RPL27A	P46776	4	4	27.7	16.561	11419400	12467000	1.09174	1290
Acid ceramidase;Acid ceramidase subunit alpha;Acid ceramidase subunit beta	ASAH1	Q13510	8	8	31.9	44.659	35824100	34201100	0.954696	1913
Eukaryotic translation initiation factor 4E	EIF4E	P06730;A6NMX2	8	8	37.3	25.097	15139900	17062100	1.12696	598
Replication protein A 32 kDa subunit	RPA2	P15927	5	5	32.2	29.247	19872300	18291800	0.920469	836
Proto-oncogene vav	VAV1	P15498	8	8	14.4	98.313	15346300	13174000	0.858446	829
Consortin	CNST	Q6PJW8	8	8	16.7	79.596	12844500	15780700	1.2286	2288
Tubulin--tyrosine ligase-like protein 12	TTLL12	Q14166	11	11	28.3	74.403	12181200	12177100	0.999658	1969
L-xylulose reductase	DCXR	Q7Z4W1	8	8	56.6	25.913	14294900	11778300	0.823946	2362
Leupaxin	LPXN	O60711	5	5	21	43.332	16031500	10463400	0.652676	300
Transmembrane emp24 domain-containing protein 7	TMED7	Q9Y3B3	7	7	38.4	25.171	15449500	14749500	0.954695	3350
Torsin-1A-interacting protein 1	TOR1AIP1	Q5JTV8	9	9	23.7	66.248	33738500	25979700	0.770032	2203
Dynein light chain roadblock-type 1;Dynein light chain roadblock-type 2	DYNLRB1;DYNLRB2	Q9NP97;Q8TF09	4	4	60.4	10.921	11289600	11921000	1.05592	3031
NADH dehydrogenase [ubiquinone] 1 alpha subcomplex subunit 10. mitochondrial	NDUFA10	O95299	7	7	28.7	40.75	15576900	13755000	0.88304	426
Dehydrogenase/reductase SDR family member 7	DHRS7	Q9Y394	8	8	41	38.298	15682000	16323300	1.04089	3346
Dual specificity protein phosphatase 3	DUSP3	P51452	7	7	55.7	20.478	22042600	10351600	0.469616	1401
Regulator of chromosome condensation	RCC1	P18754	7	7	27.3	44.969	14346400	12130600	0.845546	894
Ubiquitin carboxyl-terminal hydrolase 7	USP7	Q93009	16	16	22.6	128.3	18757900	15000000	0.799666	2632
Phospholipase B-like 1;Phospholipase B-like 1 chain A;Phospholipase B-like 1 chain B;Phospholipase B-like 1 chain C	PLBD1	Q6P4A8	7	7	18.6	63.254	19079900	13227200	0.693255	2280
Tumor protein D52	TPD52	P55327	6	6	50.9	24.327	14025200	15213400	1.08472	1492
Pyridoxal kinase	PDXK	O00764	11	11	43.6	35.102	16878000	15718900	0.931326	142
Hydroxymethylglutaryl-CoA lyase. mitochondrial	HMGCL	P35914	5	5	16.9	34.36	13310300	12535100	0.941756	1178
NADH dehydrogenase [ubiquinone] 1 beta subcomplex subunit 4	NDUFB4	O95168	3	3	31.8	15.208	16492100	14440600	0.87561	415
Rap1 GTPase-GDP dissociation stimulator 1	RAP1GDS1	P52306	12	12	30.5	66.316	13638100	15385300	1.12811	1427
Septin-11	2019-09-11	Q9NVA2;Q9P0V9;Q92599	11	7	41	49.398	16501500	16895100	1.02385	3086
Nuclear migration protein nudC	NUDC	Q9Y266	7	7	32.9	38.242	16963600	17577300	1.03618	3309
NADH dehydrogenase [ubiquinone] 1 alpha subcomplex subunit 9. mitochondrial	NDUFA9	Q16795	10	10	36.3	42.509	17434600	16012100	0.918405	2128
Membrane-associated progesterone receptor component 2	PGRMC2	O15173	3	3	18.8	23.818	10926200	15869400	1.45241	194
SUMO-activating enzyme subunit 2	UBA2	Q9UBT2	13	13	35.6	71.223	16434800	16986100	1.03354	3178
NADH dehydrogenase [ubiquinone] iron-sulfur protein 2. mitochondrial	NDUFS2	O75306	6	6	18.6	52.545	13628500	12521300	0.91876	324
Structural maintenance of chromosomes protein 3	SMC3	Q9UQE7	14	14	16.4	141.54	17538500	14856300	0.847071	3295
Tyrosine-protein kinase BTK	BTK	Q06187	11	11	22.6	76.28	18749100	18558100	0.989813	1791
Arginine--tRNA ligase. cytoplasmic	RARS	P54136	15	15	32.1	75.378	22516900	19152900	0.8506	1465
Dual specificity mitogen-activated protein kinase kinase 3	MAP2K3	P46734	8	6	33.1	39.318	12520000	13280000	1.0607	1288
Transcription factor BTF3	BTF3	P20290	4	4	45.6	22.168	15047800	14625900	0.971966	917
Protein ERGIC-53	LMAN1	P49257	9	9	31.6	57.548	16978100	15864900	0.934431	1333
Nucleolar transcription factor 1	UBTF	P17480	13	13	25.1	89.405	20570900	18261300	0.887723	870
RNA-binding protein 8A	RBM8A	Q9Y5S9	6	6	55.2	19.889	13112200	17420500	1.32857	3403
Keratin. type I cytoskeletal 18	KRT18	P05783	9	3	22.6	48.057	20086100	16461400	0.819539	587
Rho GTPase-activating protein 4	ARHGAP4	P98171	14	14	20.7	105.02	19309400	20309400	1.05179	1716
Ubiquitin-conjugating enzyme E2 K	UBE2K	P61086	8	8	58.5	22.406	25020800	25417800	1.01587	1549
Monocyte differentiation antigen CD14;Monocyte differentiation antigen CD14. urinary form;Monocyte differentiation antigen CD14. membrane-bound form	CD14	P08571	8	8	29.9	40.076	21472400	17294500	0.80543	653
Adenylosuccinate lyase	ADSL	P30566	12	12	39.3	54.889	18285000	18992400	1.03868	1098
Tight junction protein ZO-2	TJP2	Q9UDY2	9	9	13.9	133.96	7763360	14905400	1.91997	3186
Ester hydrolase C11orf54	C11orf54	Q9H0W9	5	5	27.6	35.117	14936700	15981100	1.06992	2926
Sec1 family domain-containing protein 1	SCFD1	Q8WVM8	11	11	29.9	72.379	16593300	17081500	1.02942	2553
Sodium/potassium-transporting ATPase subunit beta-3	ATP1B3	P54709	4	4	17.9	31.512	11004300	9861970	0.896194	1471
26S proteasome non-ATPase regulatory subunit 3	PSMD3	O43242	11	11	29.2	60.977	21732700	15176000	0.698305	218
Adenylate kinase isoenzyme 1	AK1	P00568	6	6	47.4	21.635	10994600	15817900	1.4387	481
Phenylalanine--tRNA ligase beta subunit	FARSB	Q9NSD9	12	12	24.6	66.115	19031900	15976500	0.83946	3069
U6 snRNA-associated Sm-like protein LSm8	LSM8	O95777	6	6	89.6	10.403	21128700	18446800	0.87307	452
Cas scaffolding protein family member 4	CASS4	Q9NQ75	11	11	21.1	87.143	9319200	10577400	1.13502	3039
Thiosulfate sulfurtransferase/rhodanese-like domain-containing protein 1	TSTD1	Q8NFU3	4	4	67.8	12.53	14897300	13463200	0.903738	2503
NADH dehydrogenase [ubiquinone] flavoprotein 2. mitochondrial	NDUFV2	P19404	4	4	28.1	27.391	16969900	17949700	1.05774	903
SAP domain-containing ribonucleoprotein	SARNP	P82979	6	6	31.9	23.671	16801100	18431000	1.09701	1703
Lymphocyte antigen 6 complex locus protein G6f	LY6G6F	Q5SQ64	5	5	29.3	32.464	28351800	24614700	0.868187	2208
Lon protease homolog. mitochondrial	LONP1	P36776	13	13	22.8	106.49	11171200	8418210	0.753567	1191
UPF0587 protein C1orf123	C1orf123	Q9NWV4	4	4	40	18.048	20841400	19767500	0.948474	3097
Ethylmalonyl-CoA decarboxylase	ECHDC1	Q9NTX5	10	10	46.9	33.698	16759900	13339300	0.795907	3075
60S ribosomal protein L13	RPL13	P26373	5	5	24.2	24.261	20880000	19466300	0.932293	1017
RNA-binding protein 39	RBM39	Q14498;Q86U06	8	8	22.3	59.379	23346100	19547900	0.837309	1987
Cytochrome c1. heme protein. mitochondrial	CYC1	P08574	5	5	24.9	35.422	18978100	18805500	0.990903	654
Chromatin complexes subunit BAP18	BAP18	Q8IXM2	7	7	69.2	17.9	20998800	13321800	0.634406	2417
ADP-ribosylation factor 6	ARF6	P62330	4	4	33.1	20.082	18806700	15975000	0.849432	1610
Aspartyl aminopeptidase	DNPEP	Q9ULA0	13	13	45.3	52.428	21631300	22122900	1.02273	3260
Ras-related protein Rap-2b	RAP2B	P61225;P10114	7	4	57.4	20.504	21948300	22328000	1.0173	1558
Eukaryotic translation initiation factor 6	EIF6	P56537	5	5	46.9	26.599	22440500	15588200	0.694645	1507
Leucine-rich repeat-containing protein 59	LRRC59	Q96AG4	8	8	31.3	34.93	20049900	19746700	0.984877	2654
Proline-serine-threonine phosphatase-interacting protein 2	PSTPIP2	Q9H939	9	9	37.7	38.858	13424300	15968600	1.18953	2987
DnaJ homolog subfamily C member 8	DNAJC8	O75937	8	8	45.8	29.841	15160300	13748000	0.906843	379
E3 ubiquitin-protein ligase UBR4	UBR4	Q5T4S7	24	24	7	573.83	14896500	9999230	0.671245	2215
Proteasome inhibitor PI31 subunit	PSMF1	Q92530	4	4	20.7	29.816	18739000	17023000	0.90843	2585
Coronin-1B	CORO1B	Q9BR76	12	12	38.7	54.234	25314400	24069300	0.950815	2814
60S ribosomal protein L31	RPL31	P62899	3	3	24.8	14.463	14093400	11759600	0.834402	1637
Paraspeckle component 1	PSPC1	Q8WXF1	5	5	12	58.743	10378700	12769900	1.2304	2567
ATP-binding cassette sub-family E member 1	ABCE1	P61221	9	9	19.4	67.314	15332400	16342000	1.06585	1556
Microtubule-associated protein 4	MAP4	P27816	10	10	12.2	121	14434300	13541200	0.938128	1037
Peptidyl-prolyl cis-trans isomerase FKBP5;Peptidyl-prolyl cis-trans isomerase FKBP5. N-terminally processed	FKBP5	Q13451	5	5	19	51.212	14996300	18687100	1.24612	1905
Ras-related protein Rab-8B	RAB8B	Q92930	7	2	33.3	23.584	17851300	14039900	0.786488	2624
NAD(P)H-hydrate epimerase	APOA1BP	Q8NCW5	6	6	31.9	31.674	9609550	9188180	0.956151	2482
Methionine aminopeptidase 1	METAP1	P53582	6	6	30.3	43.215	8752150	11599100	1.32529	1451
Cytoskeleton-associated protein 5	CKAP5	Q14008	23	23	17.1	225.49	18782600	17332400	0.922793	1952
ATP-binding cassette sub-family F member 1	ABCF1	Q8NE71	11	11	18.3	95.925	13542800	14903900	1.1005	2493
DnaJ homolog subfamily A member 2	DNAJA2	O60884	7	7	31.6	45.745	13651200	13555500	0.992988	315
RAS protein activator like-3	RASAL3	Q86YV0	12	12	17.7	111.9	21486300	17472100	0.813173	2399
Dynamin-like 120 kDa protein. mitochondrial;Dynamin-like 120 kDa protein. form S1	OPA1	O60313	12	12	20	111.63	14913600	9943020	0.666708	283
60S ribosomal protein L28	RPL28	P46779	3	3	21.2	15.747	13057200	14825300	1.13541	1293
PDZ and LIM domain protein 5	PDLIM5	Q96HC4	9	9	25.7	63.944	9171900	12210700	1.33131	2704
Importin subunit alpha-3	KPNA4	O00629	11	8	45.5	57.886	17090600	16008500	0.936683	139
Protein canopy homolog 2	CNPY2	Q9Y2B0	7	7	58.2	20.652	18786200	19484100	1.03715	3317
26S proteasome non-ATPase regulatory subunit 13	PSMD13	Q9UNM6	11	11	45.5	42.945	20790800	20180800	0.970663	3281
Leucine--tRNA ligase. cytoplasmic	LARS	Q9P2J5	16	16	18.5	134.46	24774000	22535900	0.90966	3157
Serine hydroxymethyltransferase. mitochondrial	SHMT2	P34897	7	7	21.2	55.992	18419800	15342500	0.832933	1143
RNA-binding protein EWS	EWSR1	Q01844	4	4	11	68.477	17214400	17744700	1.0308	1746
Protein-tyrosine kinase 2-beta	PTK2B	Q14289	18	18	24.9	115.87	26871200	24160400	0.89912	1980
Bifunctional ATP-dependent dihydroxyacetone kinase/FAD-AMP lyase (cyclizing);ATP-dependent dihydroxyacetone kinase;FAD-AMP lyase (cyclizing)	DAK	Q3LXA3	13	13	39.7	58.946	20709200	20927400	1.01053	2151
Hepatocyte growth factor-regulated tyrosine kinase substrate	HGS	O14964	5	5	9.7	86.191	4502670	8865580	1.96896	173
Histone deacetylase 1	HDAC1	Q13547;Q92769;O15379	9	9	25.9	55.102	11313600	14899900	1.31699	1918
Ras-related protein Rab-18	RAB18	Q9NP72	9	9	57.8	22.977	18352800	16759100	0.913162	3028
Schlafen family member 5	SLFN5	Q08AF3	15	15	27.3	101.05	21805800	19304900	0.885312	1821
ERO1-like protein alpha	ERO1L	Q96HE7;Q86YB8	9	9	29.7	54.392	19277800	14999400	0.778067	2705
Coatomer subunit epsilon	COPE	O14579	7	7	47.7	34.482	25644200	26095000	1.01758	147
Dedicator of cytokinesis protein 10	DOCK10	Q96BY6	11	11	7.4	249.53	15282700	15941300	1.0431	2668
Succinyl-CoA:3-ketoacid coenzyme A transferase 1. mitochondrial	OXCT1	P55809	10	10	35.8	56.157	17382400	15478500	0.89047	1497
MOB kinase activator 1A;MOB kinase activator 1B	MOB1A;MOB1B	Q9H8S9;Q7L9L4	4	4	22.2	25.079	22021500	23724300	1.07733	2347
Protein phosphatase 1 regulatory subunit 12A	PPP1R12A	O14974	11	11	15.3	115.28	11961400	12927200	1.08074	175
Filamin-C	FLNC	Q14315	25	12	13.2	291.02	9715330	13197300	1.3584	1981
Protein BRICK1	BRK1	Q8WUW1	3	3	42.7	8.7448	11007000	8097810	0.735698	2550
NADH dehydrogenase [ubiquinone] iron-sulfur protein 8. mitochondrial	NDUFS8	O00217	4	4	23.3	23.705	14578500	12219400	0.83818	107
Arachidonate 5-lipoxygenase-activating protein	ALOX5AP	P20292	3	3	18.6	18.157	11746000	12912100	1.09928	918
Stomatin-like protein 2. mitochondrial	STOML2	Q9UJZ1	6	6	32.3	38.534	18781700	18698100	0.995545	3236
Adaptin ear-binding coat-associated protein 2	NECAP2	Q9NVZ3	5	5	37.3	28.338	15145600	14693200	0.970134	3093
NEDD8-activating enzyme E1 regulatory subunit	NAE1	Q13564	11	11	34.1	60.246	17880900	18210500	1.01844	1922
Acetyl-CoA acetyltransferase. cytosolic	ACAT2	Q9BWD1	10	10	50.9	41.35	21933000	19755200	0.900705	2851
Histidine triad nucleotide-binding protein 2. mitochondrial	HINT2	Q9BX68	3	3	33.1	17.162	2770250	8876600	3.20426	2859
Guanine nucleotide-binding protein G(k) subunit alpha	GNAI3	P08754	10	4	37.3	40.532	14850000	15978500	1.076	664
Splicing factor U2AF 35 kDa subunit;Splicing factor U2AF 26 kDa subunit	U2AF1;U2AF1L4	P0DN76;Q01081;Q8WU68	5	5	22.5	27.872	22002900	16694500	0.75874	707
Src kinase-associated phosphoprotein 2	SKAP2	O75563	8	8	30.6	41.216	20115500	21466600	1.06717	355
Lysosome-associated membrane glycoprotein 2	LAMP2	P13473	6	6	15.4	44.96	25735900	20614600	0.801007	779
Serine/arginine-rich splicing factor 10;Serine/arginine-rich splicing factor 12	SRSF10;SRSF12	O75494;Q8WXF0	4	4	17.9	31.3	15303000	17636400	1.15248	348
Cation-dependent mannose-6-phosphate receptor	M6PR	P20645	3	3	19.1	30.993	23821600	20706300	0.869223	924
Isocitrate dehydrogenase [NAD] subunit alpha. mitochondrial	IDH3A	P50213	8	8	31.4	39.591	22230500	20757100	0.93372	1371
Tubulin-folding cofactor B	TBCB	Q99426	5	5	25.8	27.325	14580000	13836300	0.948989	2768
Carnitine O-palmitoyltransferase 1. liver isoform	CPT1A	P50416	11	11	23.2	88.367	17190600	17738300	1.03186	1376
Tyrosine-protein phosphatase non-receptor type 1	PTPN1	P18031	9	9	27.1	49.966	18400100	19256900	1.04657	882
Eukaryotic peptide chain release factor GTP-binding subunit ERF3A	GSPT1	P15170	10	6	33.5	55.755	21628900	17253500	0.797707	824
Ig lambda-6 chain C region;Ig lambda-7 chain C region	IGLC6;IGLC7	P0DOY3;P0DOY2;P0CF74;A0M8Q6	4	1	65.1	11.265	18932700	19158400	1.01192	709
Lymphocyte cytosolic protein 2	LCP2	Q13094	10	10	25.7	60.187	29315900	25321400	0.863742	1866
Splicing factor 3A subunit 1	SF3A1	Q15459	12	12	24.2	88.885	24208300	22021600	0.90967	2079
Protein transport protein Sec23A	SEC23A	Q15436	12	10	22.9	86.16	20057000	17195800	0.857347	2076
Nuclear protein localization protein 4 homolog	NPLOC4	Q8TAT6	8	8	16	68.119	19758100	19112800	0.967336	2512
40S ribosomal protein S8	RPS8	P62241	7	7	40.4	24.205	23802600	20730600	0.870939	1591
AP-1 complex subunit gamma-1	AP1G1	O43747	11	11	21.5	91.35	15577800	17809500	1.14326	255
Neutrophil gelatinase-associated lipocalin	LCN2	P80188	5	5	38.9	22.588	34778900	23420200	0.673402	1695
Ubiquitin-fold modifier 1	UFM1	P61960	4	4	63.5	9.1175	29930600	28480200	0.951544	1578
Lysosomal alpha-glucosidase;76 kDa lysosomal alpha-glucosidase;70 kDa lysosomal alpha-glucosidase	GAA	P10253	11	11	17.4	105.32	11376400	14971700	1.31603	715
Trifunctional purine biosynthetic protein adenosine-3;Phosphoribosylamine--glycine ligase;Phosphoribosylformylglycinamidine cyclo-ligase;Phosphoribosylglycinamide formyltransferase	GART	P22102	13	13	22.6	107.77	30625700	25118200	0.820169	954
NIF3-like protein 1	NIF3L1	Q9GZT8	8	8	28.6	41.968	9630950	16147300	1.6766	2908
Protein phosphatase 1 regulatory subunit 7	PPP1R7	Q15435	12	12	48.6	41.564	20768400	20359000	0.980288	2075
Host cell factor 1;HCF N-terminal chain 1;HCF N-terminal chain 2;HCF N-terminal chain 3;HCF N-terminal chain 4;HCF N-terminal chain 5;HCF N-terminal chain 6;HCF C-terminal chain 1;HCF C-terminal chain 2;HCF C-terminal chain 3;HCF C-terminal chain 4;HCF C-terminal chain 5;HCF C-terminal chain 6	HCFC1	P51610	13	13	13.1	208.73	22359900	22172000	0.991596	1409
2-deoxynucleoside 5-phosphate N-hydrolase 1	DNPH1	O43598	6	6	66.1	19.108	15162300	15460900	1.01969	241
Arf-GAP with Rho-GAP domain. ANK repeat and PH domain-containing protein 1	ARAP1	Q96P48	15	15	15.2	162.19	19750700	19342100	0.979309	2736
Flotillin-2	FLOT2	Q14254	13	13	37.9	47.064	23966000	23125300	0.964922	1977
Cytochrome b5 type B	CYB5B	O43169	5	5	60	16.694	23367400	26336500	1.12706	214
RNA-binding protein 14	RBM14	Q96PK6	12	12	26.5	69.491	22998300	22440200	0.975733	2740
Lysosomal protective protein;Lysosomal protective protein 32 kDa chain;Lysosomal protective protein 20 kDa chain	CTSA	P10619	9	9	22.1	54.465	20594500	19810800	0.961943	725
Aldehyde dehydrogenase. mitochondrial	ALDH2	P05091	14	13	38.1	56.381	33116200	23659700	0.714445	565
HLA class II histocompatibility antigen. DR alpha chain	HLA-DRA	P01903;P01906	5	5	29.1	28.607	25281700	22660000	0.896299	507
Serotransferrin	TF	P02787	14	14	26.5	77.063	19910600	21416800	1.07565	528
Neutrophil cytosol factor 2	NCF2	P19878	11	11	29.5	59.761	26389300	18941200	0.717761	909
Inosine-5-monophosphate dehydrogenase 2	IMPDH2	P12268	14	14	46.7	55.804	19671800	16597900	0.843741	763
Beta-arrestin-1	ARRB1	P49407;P10523	13	13	43.8	47.065	17543000	19995100	1.13977	1338
BolA-like protein 2	BOLA2	Q9H3K6	3	3	51.2	10.116	23134200	22144200	0.957207	2950
Farnesyl pyrophosphate synthase	FDPS	P14324	6	6	28.4	48.275	16208100	14946200	0.922146	803
Surfeit locus protein 4	SURF4	O15260	4	4	20.8	30.394	21033800	18956600	0.901241	197
Thioredoxin domain-containing protein 5	TXNDC5	Q8NBS9	7	7	23.8	47.628	18009600	19876400	1.10366	2476
SLAM family member 5	CD84	Q9UIB8	6	6	28.7	38.782	16500400	20048500	1.21503	3222
40S ribosomal protein S23	RPS23	P62266	5	5	45.5	15.807	18645600	18911300	1.01425	1596
Apoptosis regulator BAX	BAX	Q07812	5	5	35.9	21.184	18890600	20037300	1.0607	1804
Serine/threonine-protein kinase 24;Serine/threonine-protein kinase 24 36 kDa subunit;Serine/threonine-protein kinase 24 12 kDa subunit	STK24	Q9Y6E0	8	6	27.1	49.307	18267500	19741200	1.08067	3428
60S ribosomal protein L21	RPL21	P46778	3	3	25.6	18.565	22682200	20916200	0.922141	1292
Transportin-1	TNPO1	Q92973;O14787	16	16	29.3	102.35	25777500	25272500	0.98041	2627
Xaa-Pro aminopeptidase 1	XPNPEP1	Q9NQW7	12	12	33.2	69.917	23945600	24110800	1.0069	3048
Acyl carrier protein. mitochondrial	NDUFAB1	O14561	3	3	19.2	17.417	15300000	14286100	0.933727	145
Dynein light chain 1. cytoplasmic	DYNLL1	P63167	4	1	50.6	10.366	16573600	15221900	0.918446	1654
Arf-GAP with coiled-coil. ANK repeat and PH domain-containing protein 1	ACAP1	Q15027	15	15	30.5	81.535	20694000	19456500	0.940202	2027
Serine/threonine-protein phosphatase CPPED1	CPPED1	Q9BRF8	8	8	41.1	35.548	20643200	20033700	0.970474	2816
Echinoderm microtubule-associated protein-like 4	EML4	Q9HC35	15	15	24.1	108.91	25179700	23402000	0.929398	3011
55 kDa erythrocyte membrane protein	MPP1	Q00013	8	8	29.6	52.296	14174300	19279700	1.36019	1721
Glucosamine-6-phosphate isomerase 1	GNPDA1	P46926	10	7	51.9	32.668	16246700	19103900	1.17586	1297
Nuclear factor NF-kappa-B p105 subunit;Nuclear factor NF-kappa-B p50 subunit	NFKB1	P19838	12	12	20.8	105.35	23443900	21804100	0.930057	908
GTPase IMAP family member 7	GIMAP7	Q8NHV1	6	6	32	34.508	27140500	22263100	0.82029	2510
U1 small nuclear ribonucleoprotein A	SNRPA	P09012	5	5	20.2	31.279	18879300	17495600	0.926708	668
Muscleblind-like protein 1;Muscleblind-like protein 2	MBNL1;MBNL2	Q9NR56;Q5VZF2;Q9NUK0	3	3	10.8	41.817	8776980	12815400	1.46012	3056
Small nuclear ribonucleoprotein-associated protein N;Small nuclear ribonucleoprotein-associated proteins B and B	SNRPN;SNRPB	P63162;P14678	6	6	25	24.614	20223700	21921400	1.08394	811
Mesencephalic astrocyte-derived neurotrophic factor	MANF	P55145	5	5	32.4	20.7	29666800	31889200	1.07491	1486
Regulator of G-protein signaling 10	RGS10	O43665	9	9	59.7	21.21	16745000	23869400	1.42546	247
Heat shock protein 105 kDa	HSPH1	Q92598	17	15	29.6	96.864	26081200	22417200	0.859516	2592
THUMP domain-containing protein 1	THUMPD1	Q9NXG2	6	6	31.2	39.315	21761500	26152200	1.20177	3107
Dedicator of cytokinesis protein 8	DOCK8	Q8NF50	29	28	19.8	238.53	28481300	28039200	0.984478	2500
Eukaryotic translation initiation factor 3 subunit I	EIF3I	Q13347	12	12	55.4	36.501	20295500	19047300	0.938496	1891
MICOS complex subunit MIC60	IMMT	Q16891	18	18	35.4	83.677	32927500	30321700	0.920861	2136
Tyrosine-protein phosphatase non-receptor type 12	PTPN12	Q05209	18	18	39.6	88.105	27974200	25661200	0.917318	1782
Transmembrane emp24 domain-containing protein 10	TMED10	P49755	6	6	32	24.976	20406700	17235000	0.844576	1355
60S ribosomal protein L24	RPL24	P83731	4	4	25.5	17.779	19334200	19110600	0.988434	1705
Nuclear pore complex protein Nup93	NUP93	Q8N1F7	14	14	29.9	93.487	22531200	20288700	0.90047	2441
Very-long-chain 3-oxoacyl-CoA reductase	HSD17B12	Q53GQ0	7	7	42.6	34.324	23240700	21546300	0.927092	2176
Cell cycle and apoptosis regulator protein 2	CCAR2	Q8N163	18	18	35	102.9	30893400	27795800	0.899732	2440
Splicing factor 3B subunit 2	SF3B2	Q13435	7	7	13.5	100.23	26270400	27107400	1.03186	1902
Stathmin	STMN1	P16949	5	3	24.2	17.302	23301700	21888800	0.939366	860
SH3 domain-binding protein 1	SH3BP1	Q9Y3L3;Q6ZT62	17	17	34.4	75.712	29721600	26166000	0.88037	3362
Asparagine--tRNA ligase. cytoplasmic	NARS	O43776	12	12	29.4	62.942	29634500	24833600	0.837996	260
Eukaryotic translation initiation factor 2 subunit 1	EIF2S1	P05198	11	11	49.8	36.112	20457800	21388300	1.04549	577
ATPase ASNA1	ASNA1	O43681	8	8	40.8	38.792	21494600	19857600	0.92384	251
Tubulin-specific chaperone A	TBCA	O75347	6	6	47.2	12.855	25750200	25647900	0.996029	328
Sideroflexin-1	SFXN1	Q9H9B4	10	9	53.1	35.619	20328100	23522100	1.15712	2990
Engulfment and cell motility protein 1	ELMO1	Q92556	9	8	19.9	83.829	19736700	19731600	0.999738	2588
Leucine-rich repeat flightless-interacting protein 1	LRRFIP1	Q32MZ4	15	14	32.7	89.252	24903300	23637900	0.949186	2148
cAMP-dependent protein kinase type II-beta regulatory subunit	PRKAR2B	P31323	8	7	36.8	46.302	14919400	15637900	1.04816	1109
Glutathione synthetase	GSS	P48637	12	12	42.4	52.384	18977700	16792800	0.88487	1322
Cleavage and polyadenylation specificity factor subunit 6	CPSF6	Q16630	7	7	19.6	59.209	15521300	15019700	0.96768	2115
Dual specificity mitogen-activated protein kinase kinase 1	MAP2K1	Q02750	11	7	36.6	43.439	25713900	23561700	0.916301	1760
15 kDa selenoprotein	2019-09-15	O60613	3	3	23	18.092	7705150	14729200	1.91161	294
U2 small nuclear ribonucleoprotein A	SNRPA1	P09661	6	6	29.8	28.415	19125000	16004300	0.836823	690
Activator of 90 kDa heat shock protein ATPase homolog 1	AHSA1	O95433	5	5	23.1	38.274	16550900	21057800	1.27231	435
Eukaryotic translation initiation factor 3 subunit M	EIF3M	Q7L2H7	13	13	51.9	42.502	26708600	23454000	0.878146	2341
Poly(U)-binding-splicing factor PUF60	PUF60	Q9UHX1	10	10	31.7	59.875	25180100	20496700	0.814003	3211
Testin	TES	Q9UGI8	13	13	47.3	47.996	30822900	25424800	0.824865	3193
Sulfotransferase 1A4;Sulfotransferase 1A3	SULT1A4;SULT1A3	P0DMN0;P0DMM9	5	3	29.5	34.196	12967100	22944500	1.76945	705
Metalloproteinase inhibitor 1	TIMP1	P01033	6	6	43.5	23.171	23000300	24433200	1.0623	489
Filamin-B	FLNB	O75369	40	28	20.1	278.16	31677700	28413300	0.896949	335
Serine/threonine-protein kinase 10	STK10	O94804	12	11	19.5	112.13	21924300	22494700	1.02602	395
Scaffold attachment factor B1	SAFB	Q15424	10	4	15.7	102.64	21387900	22622200	1.05771	2072
Actin-related protein 2/3 complex subunit 5-like protein	ARPC5L	Q9BPX5	3	3	28.8	16.941	29290600	8766270	0.299286	2806
cAMP-dependent protein kinase catalytic subunit alpha	PRKACA	P17612	12	4	39.9	40.589	18702800	13124000	0.701714	871
60S ribosomal protein L18a	RPL18A	Q02543	6	6	34.7	20.762	36538900	35646500	0.975575	1757
Eukaryotic translation initiation factor 3 subunit C;Eukaryotic translation initiation factor 3 subunit C-like protein	EIF3C;EIF3CL	Q99613;B5ME19	14	14	19.6	105.34	21399300	23535700	1.09984	30
m7GpppX diphosphatase	DCPS	Q96C86	8	8	39.8	38.608	32196300	26070500	0.809737	2672
Protein phosphatase 1A	PPM1A	P35813	11	9	42.9	42.447	25431600	28990000	1.13992	1177
Dihydrolipoyllysine-residue acetyltransferase component of pyruvate dehydrogenase complex. mitochondrial	DLAT	P10515	9	9	23.2	68.996	24863800	23676800	0.952257	722
Thioredoxin reductase 1. cytoplasmic	TXNRD1	Q16881	12	11	35.1	70.905	25703600	23223800	0.903521	2135
Nck-associated protein 1-like	NCKAP1L	P55160	18	18	25.6	128.15	24909000	21702200	0.871258	1487
Protein RCC2	RCC2	Q9P258	14	14	38.1	56.084	29046700	24338000	0.837893	3151
26S proteasome non-ATPase regulatory subunit 1	PSMD1	Q99460	21	21	36	105.84	26224800	23147000	0.882639	2773
ATP synthase-coupling factor 6. mitochondrial	ATP5J	P18859	3	3	32.4	12.587	24613500	25560100	1.03846	895
Ras-related protein Rab-1A	RAB1A	P62820	11	5	59	22.677	15678700	15589500	0.99431	1622
CD226 antigen	CD226	Q15762	6	6	31.2	38.614	15597900	21823800	1.39915	2090
Protein FAM107B	FAM107B	Q9H098	6	6	52.7	15.558	18132300	20169700	1.11236	2914
26S protease regulatory subunit 8	PSMC5	P62195	12	11	45.6	45.626	19214200	21134500	1.09994	1590
60 kDa SS-A/Ro ribonucleoprotein	TROVE2	P10155	12	12	33.1	60.67	20775700	21225300	1.02164	714
Formin-binding protein 1	FNBP1	Q96RU3	11	11	22.5	71.306	20165700	19632200	0.973545	2754
S-phase kinase-associated protein 1	SKP1	P63208	7	7	55.8	18.658	21795500	24895500	1.14223	1657
ADP-sugar pyrophosphatase	NUDT5	Q9UKK9	6	6	32.4	24.327	16110100	23598100	1.46481	3243
Methyltransferase-like protein 7A	METTL7A	Q9H8H3	4	4	22.1	28.319	19115200	17533100	0.917237	2983
Nucleoprotein TPR	TPR	P12270	25	25	13.8	267.29	28004800	26033100	0.929596	764
ATP-dependent RNA helicase DDX19A;ATP-dependent RNA helicase DDX19B	DDX19A;DDX19B	Q9NUU7;Q9UMR2	9	9	28	53.974	20673300	20004500	0.967647	3082
Chloride intracellular channel protein 4	CLIC4	Q9Y696	9	9	58.9	28.772	24144600	29246800	1.21132	3418
Grancalcin	GCA	P28676	6	6	44.2	24.01	22038300	24972700	1.13315	1049
Serine/threonine-protein phosphatase PP1-beta catalytic subunit	PPP1CB	P62140	18	7	65.7	37.186	20927600	25354000	1.21151	1588
AH receptor-interacting protein	AIP	O00170	7	7	29.7	37.636	23190700	20553400	0.886278	100
Cytochrome c oxidase subunit 4 isoform 1. mitochondrial	COX4I1	P13073	5	5	33.7	19.576	23801800	25688600	1.07927	775
Tyrosine-protein kinase ZAP-70	ZAP70	P43403	19	19	44.7	69.872	34983500	24546000	0.701646	1269
Cytochrome b-c1 complex subunit 7	UQCRB	P14927	6	6	55	13.53	26539300	26071500	0.982374	819
26S proteasome non-ATPase regulatory subunit 12	PSMD12	O00232	15	15	42.5	52.904	26152900	24485200	0.936233	109
Sorting nexin-2	SNX2	O60749	9	8	20.4	58.47	24025500	26432100	1.10017	302
Transcription elongation factor B polypeptide 2	TCEB2	Q15370	4	4	53.4	13.133	24281000	24476300	1.00804	2065
Serine/threonine-protein kinase OSR1	OXSR1	O95747	10	10	27.5	58.022	24698300	25934200	1.05004	450
40S ribosomal protein S9	RPS9	P46781	9	9	36.6	22.591	25130900	24659100	0.981227	1294
GRB2-related adapter protein 2	GRAP2	O75791	9	9	29.7	37.909	21268000	22006800	1.03474	365
EMILIN-1	EMILIN1	Q9Y6C2	15	15	27.4	106.69	26659900	31135400	1.16787	3424
Isoleucine--tRNA ligase. mitochondrial	IARS2	Q9NSE4	12	12	15.6	113.79	30812700	25401600	0.824388	3070
Interferon-induced guanylate-binding protein 1	GBP1	P32455	11	7	27.2	67.93	20177300	19078200	0.945529	1130
NADH dehydrogenase [ubiquinone] iron-sulfur protein 3. mitochondrial	NDUFS3	O75489	10	10	51.1	30.241	33549800	27254000	0.812344	347
Dynactin subunit 1	DCTN1	Q14203	20	20	24.5	141.69	24343600	25383600	1.04272	1971
40S ribosomal protein S15	RPS15	P62841	4	4	55.9	17.04	26874100	25113900	0.934504	1626
Protein kinase C delta type;Protein kinase C delta type regulatory subunit;Protein kinase C delta type catalytic subunit	PRKCD	Q05655	14	13	31.4	77.504	18151500	17678900	0.973962	1787
Membrane-associated progesterone receptor component 1	PGRMC1	O00264	4	4	41.5	21.671	22001600	26585500	1.20834	112
FACT complex subunit SSRP1	SSRP1	Q08945	14	14	28.3	81.074	34350900	27248000	0.793224	1820
Nicotinamide phosphoribosyltransferase	NAMPT	P43490	11	11	34.6	55.52	25710300	25979300	1.01047	1272
Quinone oxidoreductase	CRYZ	Q08257	15	15	62.3	35.206	24955000	26784800	1.07332	1813
26S protease regulatory subunit 4	PSMC1	P62191	12	12	36.6	49.184	25633800	24222400	0.94494	1589
Ubiquitin-like modifier-activating enzyme 6	UBA6	A0AVT1	20	20	28.7	117.97	27614800	27042500	0.979277	8
Small nuclear ribonucleoprotein G;Putative small nuclear ribonucleoprotein G-like protein 15	SNRPG;SNRPGP15	P62308;A8MWD9	4	4	67.1	8.496	14696300	16975000	1.15505	1603
Small nuclear ribonucleoprotein Sm D1	SNRPD1	P62314	3	3	45.4	13.281	17284500	18164000	1.05088	1606
Septin-1	2019-09-01	Q8WYJ6	11	11	42.8	41.97	24270700	22931300	0.944813	2575
Junctional adhesion molecule A	F11R	Q9Y624	5	5	29.4	32.583	34065500	31374200	0.920997	3414
Thiosulfate sulfurtransferase	TST	Q16762	8	8	36.4	33.429	22186400	21826200	0.983764	2123
Acetyl-CoA acetyltransferase. mitochondrial	ACAT1	P24752	9	9	32.8	45.199	36067200	31298700	0.86779	996
Phosphatidylinositol 3.4.5-trisphosphate 5-phosphatase 1	INPP5D	Q92835	24	23	34.3	133.29	35373400	29524900	0.834665	2610
Disintegrin and metalloproteinase domain-containing protein 10	ADAM10	O14672	11	11	23.8	84.141	30076700	30777700	1.02331	151
Eukaryotic initiation factor 4A-III;Eukaryotic initiation factor 4A-III. N-terminally processed	EIF4A3	P38919	13	12	42.1	46.871	26070800	22681900	0.870012	1210
Nuclease-sensitive element-binding protein 1	YBX1	P67809	7	5	47.5	35.924	25921900	28011600	1.08061	1667
Voltage-gated potassium channel subunit beta-2	KCNAB2	Q13303	9	9	44.1	41	37442900	28901800	0.771891	1888
Eukaryotic translation initiation factor 3 subunit E	EIF3E	P60228	18	18	44.3	52.22	23409500	21658300	0.925193	1526
Nicotinate phosphoribosyltransferase	NAPRT	Q6XQN6	15	15	53	57.578	35698900	32354500	0.906315	2311
Fibronectin;Anastellin;Ugl-Y1;Ugl-Y2;Ugl-Y3	FN1	P02751	16	16	11.2	262.62	18991200	28719600	1.51226	520
S-methyl-5-thioadenosine phosphorylase	MTAP	Q13126	6	6	36	31.236	26521600	28749000	1.08398	1871
Transforming growth factor beta-1-induced transcript 1 protein	TGFB1I1	O43294	11	11	42.7	49.814	19008000	23660600	1.24477	222
Unconventional myosin-XVIIIa	MYO18A	Q92614	23	23	16.7	233.11	33486900	32693400	0.976304	2596
Annexin A3	ANXA3	P12429	12	12	44.3	36.375	22120300	23739400	1.07319	766
Pyruvate dehydrogenase E1 component subunit alpha. somatic form. mitochondrial	PDHA1	P08559;P29803	9	9	30	43.295	18433200	21075600	1.14335	651
ADP-ribosylation factor 4	ARF4	P18085	11	7	80	20.511	24441700	23732200	0.970969	885
Cytochrome c oxidase subunit 5B. mitochondrial	COX5B	P10606	6	6	39.5	13.696	22290100	15592000	0.6995	724
Peptidyl-prolyl cis-trans isomerase FKBP2	FKBP2	P26885	4	4	48.6	15.649	17195300	18490800	1.07534	1025
Leucine-rich PPR motif-containing protein. mitochondrial	LRPPRC	P42704	32	32	34.6	157.9	33530400	29662300	0.884638	1254
RuvB-like 2	RUVBL2	Q9Y230	12	12	37.1	51.156	28223400	28301200	1.00276	3299
General vesicular transport factor p115	USO1	O60763	16	16	25.7	107.89	26335200	26241500	0.996441	304
ATP synthase subunit e. mitochondrial	ATP5I	P56385	2	2	36.2	7.9331	23392100	21999000	0.940446	1506
Gamma-adducin	ADD3	Q9UEY8	9	9	17.1	79.154	17367700	20016800	1.15253	3189
26S proteasome non-ATPase regulatory subunit 5	PSMD5	Q16401	13	13	38.7	56.195	26606200	26798700	1.00723	2104
Peroxiredoxin-4	PRDX4	Q13162	11	9	60.5	30.54	27909400	30788200	1.10315	1876
CD44 antigen	CD44	P16070	4	4	6.3	81.537	29413300	27843400	0.946625	838
tRNA-splicing ligase RtcB homolog	RTCB	Q9Y3I0	13	13	33.5	55.21	25824200	26741900	1.03554	3360
40S ribosomal protein S25	RPS25	P62851	3	3	22.4	13.742	21605100	14716100	0.681141	1628
Docking protein 2	DOK2	O60496	11	11	47.1	45.378	35079200	34113200	0.972463	289
Probable ATP-dependent RNA helicase DDX5	DDX5	P17844	17	10	32.9	69.147	37254600	32419800	0.870223	875
Persulfide dioxygenase ETHE1. mitochondrial	ETHE1	O95571	7	7	46.9	27.873	33089400	27594300	0.833931	440
CKLF-like MARVEL transmembrane domain-containing protein 5	CMTM5	Q96DZ9	1	1	8.5	24.652	7469880	25176100	3.37034	2685
Synaptotagmin-like protein 4	SYTL4	Q96C24	10	10	23.1	76.023	16690600	23248600	1.39291	2671
RNA-binding protein 3	RBM3	P98179	4	4	42.7	17.17	28318900	26474200	0.934857	1718
Cleavage and polyadenylation specificity factor subunit 5	NUDT21	O43809	9	9	52.9	26.227	28482800	27731000	0.973604	262
Tyrosine-protein kinase SYK	SYK	P43405	14	14	38.4	72.065	24853700	29485800	1.18638	1270
40S ribosomal protein S11	RPS11	P62280	5	5	29.1	18.431	28751200	29199800	1.0156	1600
60S ribosomal protein L13a	RPL13A	P40429;Q6NVV1	5	5	26.6	23.577	38631300	33461600	0.866179	1221
Cathepsin B;Cathepsin B light chain;Cathepsin B heavy chain	CTSB	P07858	11	11	44	37.821	34518800	27725200	0.80319	629
26S proteasome non-ATPase regulatory subunit 11	PSMD11	O00231	12	12	34.6	47.463	29813500	29622900	0.993607	108
NEDD8	NEDD8	Q15843	4	4	42	9.0714	34608600	32386500	0.935794	2096
Probable ATP-dependent RNA helicase DDX6	DDX6	P26196	13	13	38.7	54.416	35972100	33047700	0.918704	1015
Biliverdin reductase A	BLVRA	P53004	9	9	34.8	33.428	32024100	30588100	0.955161	1445
Medium-chain specific acyl-CoA dehydrogenase. mitochondrial	ACADM	P11310	8	8	29	46.588	33163700	33649600	1.01465	749
40S ribosomal protein S6	RPS6	P62753	5	5	22.9	28.68	30089600	26149600	0.869058	1620
Protein PAXX	C9orf142	Q9BUH6	9	9	61.8	21.639	37498300	32887200	0.877033	2835
SUMO-conjugating enzyme UBC9	UBE2I	P63279	9	9	75.3	18.007	32578300	29149500	0.89475	1664
BTB/POZ domain-containing protein KCTD12	KCTD12	Q96CX2	10	10	49.2	35.7	36386700	26457000	0.727106	2677
Platelet-activating factor acetylhydrolase IB subunit beta	PAFAH1B2	P68402	6	6	44.1	25.569	31358100	34900000	1.11295	1680
ADP-ribosylation factor-like protein 8B	ARL8B	Q9NVJ2	9	3	48.4	21.539	29141600	25775200	0.884482	3090
Caspase-1;Caspase-1 subunit p20;Caspase-1 subunit p10	CASP1	P29466	9	9	37.1	45.158	37462000	29885100	0.797744	1061
Guanine nucleotide-binding protein subunit alpha-13	GNA13	Q14344	11	11	38.2	44.049	26536300	28746600	1.08329	1983
Eukaryotic translation initiation factor 3 subunit F	EIF3F	O00303	8	8	34.5	37.563	21877500	25095200	1.14708	116
Calcium-binding protein 39	CAB39	Q9Y376	9	9	33.7	39.869	33695700	29668800	0.880492	3343
U6 snRNA-associated Sm-like protein LSm2	LSM2	Q9Y333	5	5	73.7	10.834	23626000	25106500	1.06266	3340
Myc box-dependent-interacting protein 1	BIN1	O00499	9	9	26.3	64.699	25328300	29854000	1.17868	129
40S ribosomal protein S21	RPS21	P63220	5	5	62.7	9.1113	29105400	32682800	1.12291	1659
Programmed cell death protein 10	PDCD10	Q9BUL8	9	9	57.5	24.701	26476500	27755200	1.0483	2837
Vesicle-fusing ATPase	NSF	P46459	15	15	30.8	82.593	27567800	30279600	1.09837	1286
Serine-threonine kinase receptor-associated protein	STRAP	Q9Y3F4	11	11	45.7	38.438	31791100	33185800	1.04387	3359
Far upstream element-binding protein 1	FUBP1	Q96AE4	14	13	30.6	67.56	40251800	38752200	0.962745	2653
Ribosomal protein S6 kinase alpha-3	RPS6KA3	P51812;Q9UK32	15	10	25.5	83.735	29461600	29509400	1.00162	1418
Mitochondrial 2-oxoglutarate/malate carrier protein	SLC25A11	Q02978	10	10	38.9	34.061	34235100	32468400	0.948396	1765
High mobility group protein HMG-I/HMG-Y	HMGA1	P17096	2	2	23.4	11.676	26313800	21699800	0.824655	865
Cold-inducible RNA-binding protein	CIRBP	Q14011	3	3	26.7	18.648	34760500	31748800	0.913359	1953
Hemoglobin subunit gamma-2	HBG2	P69892	9	2	70.7	16.126	30045500	32252600	1.07346	1683
FH1/FH2 domain-containing protein 1	FHOD1	Q9Y613	18	18	23	126.55	31041100	39404800	1.26944	3412
Endothelial cell-selective adhesion molecule	ESAM	Q96AP7	4	4	18.7	41.176	21158700	30760000	1.45377	2655
Electron transfer flavoprotein subunit beta	ETFB	P38117	8	8	38	27.843	29763100	30329000	1.01901	1205
Eukaryotic translation initiation factor 1;Eukaryotic translation initiation factor 1b	EIF1;EIF1B	P41567;O60739	6	6	74.3	12.732	36498600	28842200	0.790228	1239
Cytochrome b-c1 complex subunit Rieske. mitochondrial;Cytochrome b-c1 complex subunit 11	UQCRFS1	P47985	7	3	42	29.668	25722000	24849900	0.966094	1308
Pre-mRNA-processing-splicing factor 8	PRPF8	Q6P2Q9	39	39	24.2	273.6	45327700	42378100	0.934926	2276
40S ribosomal protein S20	RPS20	P60866	5	5	40.3	13.373	27412600	28497300	1.03957	1533
Isocitrate dehydrogenase [NADP] cytoplasmic	IDH1	O75874	16	15	48.8	46.659	30189400	28005000	0.927645	374
Nucleolar protein 56	NOP56	O00567	15	15	35.2	66.049	30145200	28467700	0.944353	135
SH3 domain-binding glutamic acid-rich-like protein 2	SH3BGRL2	Q9UJC5	5	5	66.4	12.326	31240400	37738600	1.20801	3232
Stromal interaction molecule 1	STIM1	Q13586	13	12	30.2	77.422	26571800	30655500	1.15369	1926
Proteasome subunit beta type-10	PSMB10	P40306	3	3	17.6	28.936	33513100	30282200	0.903593	1220
Protein S100-A10	S100A10	P60903	2	2	35.1	11.203	79401000	41803400	0.526484	1536
Glutaredoxin-1	GLRX	P35754	4	4	69.8	11.776	47839800	44885900	0.938256	1176
Translocon-associated protein subunit delta	SSR4	P51571	4	4	30.6	18.998	24069100	30155900	1.25289	1405
Leukocyte surface antigen CD47	CD47	Q08722	3	3	8.7	35.213	14312400	22880000	1.59861	1818
Programmed cell death protein 6	PDCD6	O75340	5	5	36.6	21.868	32356400	31321400	0.968014	326
Heterogeneous nuclear ribonucleoprotein D-like	HNRNPDL	O14979	12	11	21.9	46.437	38344600	34222400	0.892498	177
Acidic leucine-rich nuclear phosphoprotein 32 family member B	ANP32B	Q92688	6	4	29.1	28.787	29199500	30683600	1.05083	2600
Atlastin-3	ATL3	Q6DD88	15	15	50.1	60.541	40020900	36724200	0.917625	2246
Cytochrome c	CYCS	P99999;CON__P62894	5	5	48.6	11.749	20366700	23124800	1.13542	1720
Ras-related protein Rab-8A	RAB8A	P61006;P20337	8	3	42.5	23.668	35829300	36034600	1.00573	1540
E3 ubiquitin-protein ligase RNF213	RNF213	Q63HN8	56	56	15.4	591.4	43490600	33421200	0.768469	2234
T-cell leukemia/lymphoma protein 1A	TCL1A	P56279	5	5	64	13.459	17523700	29770700	1.69888	1504
Heterogeneous nuclear ribonucleoprotein H3	HNRNPH3	P31942	5	5	21.4	36.926	32003700	26074100	0.81472	1117
Platelet-activating factor acetylhydrolase IB subunit alpha	PAFAH1B1	P43034	10	10	31.7	46.637	29200200	32057500	1.09785	1261
PDZ and LIM domain protein 7	PDLIM7	Q9NR12	9	9	30.4	49.844	37444600	53538800	1.42981	3049
Up-regulated during skeletal muscle growth protein 5	USMG5	Q96IX5	3	3	44.8	6.4575	25544500	22860800	0.89494	2713
26S proteasome non-ATPase regulatory subunit 2	PSMD2	Q13200	24	24	44.4	100.2	35564200	34472400	0.969302	1880
ATP synthase subunit gamma. mitochondrial	ATP5C1	P36542	10	10	38.6	32.996	34767200	36357100	1.04573	1186
Bifunctional glutamate/proline--tRNA ligase;Glutamate--tRNA ligase;Proline--tRNA ligase	EPRS	P07814	25	25	27.2	170.59	41981000	35381000	0.842787	628
Obg-like ATPase 1	OLA1	Q9NTK5	12	12	44.4	44.743	35454600	35420700	0.999045	3074
Apoptosis inhibitor 5	API5	Q9BZZ5	14	14	40.6	59.004	29843700	31176900	1.04467	2889
Pre-mRNA-splicing factor ATP-dependent RNA helicase DHX15	DHX15	O43143	21	21	34.6	90.932	41411500	34057400	0.822413	208
Rho GTPase-activating protein 25	ARHGAP25	P42331	17	17	37.8	73.434	38558900	32354600	0.839097	1248
NADH-ubiquinone oxidoreductase 75 kDa subunit. mitochondrial	NDUFS1	P28331	16	16	37	79.467	41162700	37629600	0.914168	1047
60S ribosomal protein L23a	RPL23A	P62750	6	6	41	17.695	28285400	29833800	1.05474	1619
Pyruvate dehydrogenase E1 component subunit beta. mitochondrial	PDHB	P11177	10	10	41.2	39.233	35536100	38628600	1.08702	740
Tyrosine-protein kinase Lyn	LYN	P07948	15	13	36.3	58.573	20079900	23617800	1.17619	635
Destrin	DSTN	P60981	10	10	61.2	18.506	29772000	32785300	1.10121	1538
40S ribosomal protein S17	RPS17	P08708	5	5	48.9	15.55	33595700	30394800	0.904721	663
40S ribosomal protein S24	RPS24	P62847	4	4	24.8	15.423	28496200	23953600	0.84059	1627
Liver carboxylesterase 1	CES1	P23141;Q9UKY3	15	15	34.6	62.52	47952200	37669600	0.785566	971
Chromobox protein homolog 3	CBX3	Q13185	9	7	59.6	20.811	41927600	38347900	0.914622	1878
Ubiquitin-associated and SH3 domain-containing protein B	UBASH3B	Q8TF42	13	13	36.2	72.695	21586000	30085500	1.39375	2543
Lactoylglutathione lyase	GLO1	Q04760	9	9	67.9	20.777	40753300	40282400	0.988444	1775
Omega-amidase NIT2	NIT2	Q9NQR4	9	9	56.5	30.608	33540600	35359500	1.05423	3045
Endoplasmic reticulum resident protein 44	ERP44	Q9BS26	6	6	27.1	46.971	33817500	34126900	1.00915	2821
Nidogen-1	NID1	P14543;Q14112	17	17	26.1	136.38	35884100	44156500	1.23053	805
UPF0568 protein C14orf166	C14orf166	Q9Y224	7	7	42.6	28.068	32970400	32827600	0.995669	3297
Valine--tRNA ligase	VARS	P26640	19	19	23.2	140.47	41093800	37999800	0.92471	1023
Vacuolar protein sorting-associated protein 4B	VPS4B	O75351	10	9	34	49.301	34651800	33014200	0.952741	330
Adenosine kinase	ADK	P55263	10	10	53.3	40.545	34620000	32280500	0.932423	1490
Succinyl-CoA ligase [ADP/GDP-forming] subunit alpha. mitochondrial	SUCLG1	P53597	6	6	31.2	36.249	33502800	35460500	1.05843	1452
Heterogeneous nuclear ribonucleoprotein U-like protein 1	HNRNPUL1	Q9BUJ2	11	11	18.3	95.737	37261300	31811300	0.853736	2836
Protein mago nashi homolog;Protein mago nashi homolog 2	MAGOH;MAGOHB	P61326;Q96A72	8	8	68.5	17.163	34276200	40705700	1.18758	1563
Antigen peptide transporter 1	TAP1	Q03518	12	12	28	87.217	39209900	29953100	0.763916	1768
Rho-associated protein kinase 2	ROCK2	O75116	25	21	26	160.9	31103700	36813500	1.18357	319
Protein G6b	G6B	O95866	4	4	20.7	26.163	31560200	41224800	1.30623	461
Cytochrome c oxidase subunit 6B1	COX6B1	P14854	5	5	58.1	10.192	65275300	56048200	0.858643	815
Serine/threonine-protein kinase 26	STK26	Q9P289;O00506	11	9	36.3	46.528	38126700	40578000	1.06429	3152
Gamma-interferon-inducible protein 16	IFI16	Q16666	18	16	26.6	88.255	36761100	36565700	0.994685	2118
Acylamino-acid-releasing enzyme	APEH	P13798	18	18	44.3	81.224	30484200	32662900	1.07147	792
AP-1 complex subunit mu-1	AP1M1	Q9BXS5	15	13	51.5	48.586	35152200	35836500	1.01947	2864
Intercellular adhesion molecule 2	ICAM2	P13598	5	5	24	30.654	31398500	32775700	1.04386	784
Glycine--tRNA ligase	GARS	P41250	16	16	31.3	83.165	37042700	34837800	0.940479	1237
Serglycin	SRGN	P10124	5	5	43.7	17.652	22687700	34839300	1.53561	712
Signal transducer and activator of transcription 3	STAT3	P40763	17	17	35.2	88.067	45232900	43800600	0.968333	1223
Bleomycin hydrolase	BLMH	Q13867	13	13	38.9	52.562	39460200	37576400	0.952263	1945
Nexilin	NEXN	Q0ZGT2	13	13	23.1	80.657	31957700	38374600	1.20079	1832
Acyl-protein thioesterase 1	LYPLA1	O75608	7	7	57	24.669	31622700	33626300	1.06336	356
Mitogen-activated protein kinase 1	MAPK1	P28482;Q16659	12	9	45	41.389	43759200	39749800	0.908375	1048
ATP synthase F(0) complex subunit B1. mitochondrial	ATP5F1	P24539	10	10	45.7	28.908	38821500	37701700	0.971156	993
Hypoxia up-regulated protein 1	HYOU1	Q9Y4L1	26	26	37.3	111.33	40434600	33850200	0.83716	3379
Coatomer subunit delta	ARCN1	P48444	9	9	23.5	57.21	39900900	38534100	0.965744	1314
Nuclear pore membrane glycoprotein 210	NUP210	Q8TEM1	20	20	15.4	205.11	44918400	36876000	0.820955	2540
Malectin	MLEC	Q14165	7	7	34.9	32.233	33182700	38071400	1.14733	1968
Tyrosine--tRNA ligase. cytoplasmic;Tyrosine--tRNA ligase. cytoplasmic. N-terminally processed	YARS	P54577	18	18	43.8	59.143	35720300	36063100	1.0096	1467
Vesicle-trafficking protein SEC22b	SEC22B	O75396	6	6	34.4	24.593	30988900	32209000	1.03937	339
WD repeat-containing protein 44	WDR44	Q5JSH3	20	20	31.8	101.37	26206900	35475400	1.35367	2199
Beta-hexosaminidase subunit beta;Beta-hexosaminidase subunit beta chain B;Beta-hexosaminidase subunit beta chain A	HEXB	P07686	10	10	27.5	63.111	52165100	37033600	0.70993	623
Ubiquitin carboxyl-terminal hydrolase 14	USP14	P54578	14	14	42.9	56.068	43724500	43673000	0.998823	1468
KH domain-containing. RNA-binding. signal transduction-associated protein 1	KHDRBS1	Q07666	5	5	19	48.227	30992900	32158000	1.03759	1803
Retinol dehydrogenase 11	RDH11	Q8TC12	8	8	32.1	35.386	28577700	35208400	1.23202	2519
HLA class I histocompatibility antigen. A-3 alpha chain	HLA-A	P04439;Q09160	14	2	45.2	40.84	25225600	31251900	1.2389	551
Mycophenolic acid acyl-glucuronide esterase. mitochondrial	ABHD10	Q9NUJ1	10	10	48	33.932	37981100	37960200	0.99945	3080
60S ribosomal protein L30	RPL30	P62888	5	5	63.5	12.784	31419500	26028200	0.828408	1635
Replication protein A 14 kDa subunit	RPA3	P35244	6	6	71.9	13.569	40490400	38443300	0.949444	1156
ELAV-like protein 1	ELAVL1	Q15717	7	7	33.7	36.091	41841900	38024000	0.908753	2087
Transforming growth factor beta-1;Latency-associated peptide	TGFB1	P01137	13	13	49.7	44.341	42899200	46687400	1.0883	493
Eukaryotic translation initiation factor 3 subunit B	EIF3B	P55884	23	23	38	92.48	51037600	45753200	0.89646	1498
Lamin-B receptor	LBR	Q14739	9	9	22	70.702	41984500	37961600	0.904181	2006
RNA-binding protein Raly	RALY	Q9UKM9	6	6	41.8	32.463	27859000	30090500	1.0801	3245
Serine/threonine-protein kinase 4;Serine/threonine-protein kinase 4 37kDa subunit;Serine/threonine-protein kinase 4 18kDa subunit	STK4	Q13043	16	12	38.2	55.63	37886400	37178500	0.981316	1862
26S protease regulatory subunit 6B	PSMC4	P43686	15	15	50.5	47.366	37209100	32357900	0.869623	1273
Alpha/beta hydrolase domain-containing protein 14B	ABHD14B	Q96IU4	7	7	51.9	22.345	38787000	38059900	0.981255	2712
THO complex subunit 4	ALYREF	Q86V81	9	9	41.2	26.888	40241900	37055600	0.92082	2384
GTPase IMAP family member 1	GIMAP1	Q8WWP7	12	12	50	34.369	43146300	38861100	0.900681	2562
Inorganic pyrophosphatase 2. mitochondrial	PPA2	Q9H2U2	13	13	56.9	37.92	39762100	41268000	1.03787	2944
AP-1 complex subunit beta-1	AP1B1	Q10567	24	12	33.4	104.64	42478400	40216900	0.946761	1833
26S protease regulatory subunit 10B	PSMC6	P62333	12	12	47	44.172	39226300	37723000	0.961679	1611
Squamous cell carcinoma antigen recognized by T-cells 3	SART3	Q15020	12	12	21.2	109.93	39025800	35939500	0.920917	2026
Fatty acid synthase;[Acyl-carrier-protein] S-acetyltransferase;[Acyl-carrier-protein] S-malonyltransferase;3-oxoacyl-[acyl-carrier-protein] synthase;3-oxoacyl-[acyl-carrier-protein] reductase;3-hydroxyacyl-[acyl-carrier-protein] dehydratase;Enoyl-[acyl-carrier-protein] reductase;Oleoyl-[acyl-carrier-protein] hydrolase	FASN	P49327	41	41	29.9	273.42	42961500	41061600	0.955777	1335
Small nuclear ribonucleoprotein Sm D2	SNRPD2	P62316	4	4	41.5	13.527	21748900	28282600	1.30042	1607
TAR DNA-binding protein 43	TARDBP	Q13148	7	7	32.6	44.739	38504000	36655600	0.951996	1873
Rho GTPase-activating protein 17	ARHGAP17	Q68EM7	10	10	20.9	95.436	98427900	76124000	0.773398	2243
60S ribosomal protein L17	RPL17	P18621	6	6	37.5	21.397	40205700	39606300	0.985093	892
FYN-binding protein	FYB	O15117	11	11	22.1	85.386	37344300	45063300	1.2067	188
Phosphatidylinositide phosphatase SAC1	SACM1L	Q9NTJ5	18	18	39.4	66.966	39717500	39922400	1.00516	3073
Prelamin-A/C;Lamin-A/C	LMNA	P02545	23	22	41.1	74.139	56201200	44913200	0.79915	510
Thioredoxin-like protein 1	TXNL1	O43396	10	10	50.5	32.251	41173600	44101100	1.0711	229
Proteasome subunit beta type-2	PSMB2	P49721	10	10	65.2	22.836	51961500	47369800	0.911632	1350
Aspartate aminotransferase. mitochondrial	GOT2	P00505	19	19	61.4	47.517	60459600	51109000	0.845341	479
Rho GTPase-activating protein 18	ARHGAP18	Q8N392	16	16	38.9	74.976	36882400	42478500	1.15173	2448
60S ribosomal protein L3	RPL3	P39023	10	10	30.3	46.108	51412900	46579700	0.905993	1212
Formin-like protein 1	FMNL1	O95466	17	16	22.7	121.85	44808100	39581500	0.883356	437
Fructose-1.6-bisphosphatase 1	FBP1	P09467	10	10	44.7	36.842	47464800	34372700	0.724172	679
Wiskott-Aldrich syndrome protein	WAS	P42768	8	8	32.5	52.912	42332900	47183600	1.11459	1257
60S ribosomal protein L5	RPL5	P46777	9	9	36.4	34.362	49435700	49481600	1.00093	1291
Histidine--tRNA ligase. cytoplasmic	HARS	P12081;P49590	15	15	43.8	57.41	42506100	40254600	0.947032	760
UV excision repair protein RAD23 homolog B	RAD23B	P54727	9	8	32.5	43.171	37903800	40815300	1.07681	1473
Platelet factor 4 variant;Platelet factor 4 variant(4-74);Platelet factor 4 variant(5-74);Platelet factor 4 variant(6-74)	PF4V1	P10720	4	2	48.1	11.553	35476500	33186600	0.935455	728
NHP2-like protein 1;NHP2-like protein 1. N-terminally processed	NHP2L1	P55769	6	6	68	14.173	41605700	42383700	1.0187	1494
RuvB-like 1	RUVBL1	Q9Y265	11	11	35.1	50.227	44277000	41000300	0.925994	3308
40S ribosomal protein S16	RPS16	P62249	4	4	28.1	16.445	48514900	37745200	0.778013	1593
Ribose-phosphate pyrophosphokinase 1	PRPS1	P60891	10	4	47.8	34.834	50443600	44905700	0.890216	1534
Vesicular integral-membrane protein VIP36	LMAN2	Q12907	11	11	41	40.228	39711800	37151300	0.935522	1853
Glyoxylate reductase/hydroxypyruvate reductase	GRHPR	Q9UBQ7	11	11	47.9	35.668	46817100	49025700	1.04717	3175
ATP synthase subunit f. mitochondrial	ATP5J2	P56134	4	4	41.5	10.918	33132100	34768600	1.04939	1500
116 kDa U5 small nuclear ribonucleoprotein component	EFTUD2	Q15029	25	24	39.7	109.43	49142500	41145600	0.837271	2028
Protein CutA	CUTA	O60888	5	5	47.5	19.116	38384000	41286500	1.07562	316
ATP synthase subunit g. mitochondrial	ATP5L	O75964	4	4	46.6	11.428	36498600	44729800	1.22552	384
N-acetyl-D-glucosamine kinase	NAGK	Q9UJ70	10	10	43.3	37.375	45284100	39614400	0.874796	3230
Unconventional myosin-If	MYO1F	O00160	21	17	27.9	124.84	50769700	37648100	0.741546	98
Proteasome subunit beta type-9	PSMB9	P28065	5	5	30.6	23.264	39846100	38215600	0.959081	1041
Azurocidin	AZU1	P20160	7	7	40.6	26.885	39693700	46220200	1.16442	915
Lysosome-associated membrane glycoprotein 1	LAMP1	P11279	5	5	11.8	44.882	40463800	39733600	0.981953	748
Ras GTPase-activating protein 3	RASA3	Q14644	20	20	35.4	95.698	42996900	45955000	1.0688	1994
Tryptophan--tRNA ligase. cytoplasmic;T1-TrpRS;T2-TrpRS	WARS	P23381	18	18	60.1	53.165	62202800	49809800	0.800764	978
Histone H3.3	H3F3A	P84243	6	2	45.6	15.328	30091300	38396100	1.27599	1715
Ubiquitin thioesterase OTUB1	OTUB1	Q96FW1	12	12	56.1	31.284	45463400	41799900	0.919418	2697
Succinate dehydrogenase [ubiquinone] iron-sulfur subunit. mitochondrial	SDHB	P21912	7	7	27.9	31.629	31815200	38713100	1.21681	945
40S ribosomal protein S15a	RPS15A	P62244	7	7	52.3	14.839	38886400	36060100	0.927318	1592
Signal recognition particle receptor subunit beta	SRPRB	Q9Y5M8	8	8	41.7	29.702	36463500	43080600	1.18147	3400
Cytosol aminopeptidase	LAP3	P28838	16	16	43.9	56.166	51315000	49809500	0.970662	1051
Succinyl-CoA ligase [GDP-forming] subunit beta. mitochondrial	SUCLG2	Q96I99	11	11	40.7	46.51	39307700	38871300	0.9889	2710
Integrin alpha-L	ITGAL	P20701	15	15	22.4	128.77	67703400	43704800	0.645534	928
Nuclear transport factor 2	NUTF2	P61970	6	6	89	14.478	34401500	39734100	1.15501	1583
Translationally-controlled tumor protein	TPT1	P13693	7	4	47.1	19.595	40419500	43675200	1.08055	787
Lysine--tRNA ligase	KARS	Q15046	12	12	29.6	68.047	43579700	43349300	0.994713	2031
Clathrin interactor 1	CLINT1	Q14677	10	10	20.5	68.259	44343000	44530800	1.00423	1998
Dipeptidyl peptidase 3	DPP3	Q9NY33	19	19	49.5	82.588	48889900	45950700	0.939882	3114
Sodium/potassium-transporting ATPase subunit alpha-1	ATP1A1	P05023;P13637	14	10	20	112.89	42164300	45530700	1.07984	561
Myosin light chain kinase. smooth muscle;Myosin light chain kinase. smooth muscle. deglutamylated form	MYLK	Q15746	15	15	10.8	210.71	33007500	42460100	1.28638	2088
Protein 4.1	EPB41	P11171;Q9H4G0;Q9Y2J2	14	14	25.2	97.016	41211100	44486700	1.07948	738
Eukaryotic translation initiation factor 3 subunit L	EIF3L	Q9Y262	16	16	40.4	66.726	54165100	51650300	0.95357	3306
Serine/threonine-protein phosphatase 2A activator	PPP2R4	Q15257	10	10	46.1	40.667	41433700	39308400	0.948706	2056
AP-2 complex subunit alpha-1	AP2A1	O95782	25	17	39.9	107.54	44290400	43991700	0.993257	453
Hydroxyacyl-coenzyme A dehydrogenase. mitochondrial	HADH	Q16836	10	10	65.6	34.293	33523800	38034000	1.13454	2132
Ras-related C3 botulinum toxin substrate 1;Ras-related C3 botulinum toxin substrate 3	RAC1;RAC3	P63000;P60763	8	3	59.4	21.45	36876300	43510400	1.1799	1647
Signal transducer and activator of transcription 5B	STAT5B	P51692	18	5	31.3	89.865	44208900	43222000	0.977677	1414
Ubiquitin-like modifier-activating enzyme 7	UBA7	P41226	18	18	24.1	111.69	45459700	49466700	1.08814	1233
		P0DPI2;A0A0B4J2D5	8	8	51.9	28.17	49760800	49768800	1.00016	2
Dihydrolipoyllysine-residue succinyltransferase component of 2-oxoglutarate dehydrogenase complex. mitochondrial	DLST	P36957	7	7	22.5	48.755	47552700	43040800	0.905119	1196
NSFL1 cofactor p47	NSFL1C	Q9UNZ2	9	9	35.1	40.572	41753700	46801400	1.12089	3285
Aminopeptidase B	RNPEP	Q9H4A4	18	18	40.9	72.595	62486200	50824700	0.813374	2960
Eukaryotic translation initiation factor 4H	EIF4H	Q15056	8	8	40.7	27.385	52955300	50548300	0.954547	2034
Exportin-2	CSE1L	P55060	23	23	29.9	110.42	44540200	43549500	0.977756	1483
Receptor-type tyrosine-protein phosphatase eta	PTPRJ	Q12913	17	17	20.3	145.94	34922700	41086800	1.17651	1854
Threonine--tRNA ligase. cytoplasmic	TARS	P26639;A2RTX5	22	22	38	83.434	46361200	45539100	0.982267	1022
Proteasome subunit beta type-8	PSMB8	P28062	9	9	41.3	30.354	44595500	42689800	0.957268	1040
BH3-interacting domain death agonist;BH3-interacting domain death agonist p15;BH3-interacting domain death agonist p13;BH3-interacting domain death agonist p11	BID	P55957	7	7	55.4	21.994	39646200	40392000	1.01881	1499
Apoptosis-inducing factor 1. mitochondrial	AIFM1	O95831	13	13	34.3	66.9	51802000	53586400	1.03445	456
V-type proton ATPase catalytic subunit A	ATP6V1A	P38606	20	20	51.5	68.303	45303200	44317400	0.97824	1208
Eukaryotic translation initiation factor 2 subunit 3;Putative eukaryotic translation initiation factor 2 subunit 3-like protein	EIF2S3;EIF2S3L	P41091;Q2VIR3	13	13	46.4	51.109	43493300	47672000	1.09608	1228
Alcohol dehydrogenase [NADP(+)]	AKR1A1	P14550	15	15	59.4	36.573	45222400	44101900	0.975224	806
cGMP-specific 3.5-cyclic phosphodiesterase	PDE5A	O76074	22	22	37.7	99.984	39885100	48259900	1.20997	391
ATP-dependent RNA helicase DDX1	DDX1	Q92499	21	21	40.9	82.431	50754800	48846900	0.96241	2580
Nucleolar protein 58	NOP58	Q9Y2X3	17	17	45.4	59.578	49328300	51722700	1.04854	3332
Guanine nucleotide-binding protein G(I)/G(S)/G(T) subunit beta-2	GNB2	P62879	14	6	57.4	37.331	51041700	46472400	0.910479	1634
Spectrin alpha chain. erythrocytic 1	SPTA1	P02549	46	46	28.9	280.01	35833500	52882000	1.47577	511
Hypoxanthine-guanine phosphoribosyltransferase	HPRT1	P00492	8	8	51.8	24.579	45276000	43487100	0.96049	478
Ankyrin-1	ANK1	P16157	22	22	21.1	206.26	37329700	54402200	1.45734	844
Small nuclear ribonucleoprotein Sm D3	SNRPD3	P62318	4	4	47.6	13.916	44547800	44927700	1.00853	1608
Proteasome subunit beta type-1	PSMB1	P20618	12	12	66	26.489	51851600	49358900	0.951926	923
Synaptosomal-associated protein 23	SNAP23	O00161	7	7	52.1	23.354	22545300	46934700	2.0818	99
C-1-tetrahydrofolate synthase. cytoplasmic;Methylenetetrahydrofolate dehydrogenase;Methenyltetrahydrofolate cyclohydrolase;Formyltetrahydrofolate synthetase;C-1-tetrahydrofolate synthase. cytoplasmic. N-terminally processed	MTHFD1	P11586	22	22	32.4	101.56	51967400	54952900	1.05745	753
Tumor protein D54	TPD52L2	O43399	8	8	63.1	22.237	46686600	48085400	1.02996	230
Methyl-CpG-binding protein 2	MECP2	P51608	6	6	20.4	52.44	41960100	49953800	1.19051	1408
Aspartate--tRNA ligase. cytoplasmic	DARS	P14868	15	15	45.5	57.136	46358600	51166400	1.10371	817
V-type proton ATPase subunit B. brain isoform	ATP6V1B2	P21281;P15313	18	18	53.2	56.5	71182500	55384900	0.778069	938
Glycogen phosphorylase. liver form	PYGL	P06737	30	24	45.5	97.147	48566800	50438600	1.03854	600
DAZ-associated protein 1	DAZAP1	Q96EP5	7	7	31	43.383	42487900	43297500	1.01905	2688
cAMP-dependent protein kinase catalytic subunit beta	PRKACB	P22694	12	4	42.2	40.622	42578000	46022100	1.08089	966
Proteasome subunit alpha type-3	PSMA3	P25788	8	8	35.7	28.433	49617900	49169100	0.990955	1011
Dedicator of cytokinesis protein 2	DOCK2	Q92608	33	33	24.6	211.95	52045600	48026500	0.922778	2594
Catechol O-methyltransferase	COMT	P21964	10	10	58.3	30.037	48150600	44756500	0.929512	948
40S ribosomal protein S19	RPS19	P39019	7	7	31	16.06	50862700	48636300	0.956228	1211
Fatty acid-binding protein. epidermal	FABP5	Q01469	7	5	54.1	15.164	63677700	49261000	0.773598	1741
Proteasome subunit alpha type-1	PSMA1	P25786	10	10	50.6	29.555	56391400	53141700	0.942372	1009
Multifunctional protein ADE2;Phosphoribosylaminoimidazole-succinocarboxamide synthase;Phosphoribosylaminoimidazole carboxylase	PAICS	P22234	17	17	51.3	47.079	54574700	52218800	0.956832	955
Cathepsin S	CTSS	P25774	10	10	40.2	37.495	83549200	60648100	0.725897	1008
Low molecular weight phosphotyrosine protein phosphatase	ACP1	P24666	6	6	50.6	18.042	37851400	46969900	1.2409	995
60S ribosomal protein L10a	RPL10A	P62906	7	7	35.5	24.831	53152400	49242000	0.92643	1638
SH3 domain-containing kinase-binding protein 1	SH3KBP1	Q96B97	11	11	24.5	73.125	70403400	62892200	0.893311	2662
Syntaxin-11	STX11	O75558	9	9	36.6	33.195	44039400	51248000	1.16368	354
40S ribosomal protein S14	RPS14	P62263	6	6	63.6	16.273	41416900	45466000	1.09776	1595
60S ribosomal protein L15	RPL15	P61313	10	10	36.8	24.146	56481900	52638100	0.931947	1562
Adenosylhomocysteinase	AHCY	P23526	11	11	28.9	47.716	43761000	45762200	1.04573	983
Dipeptidyl peptidase 1;Dipeptidyl peptidase 1 exclusion domain chain;Dipeptidyl peptidase 1 heavy chain;Dipeptidyl peptidase 1 light chain	CTSC	P53634	9	9	30.7	51.853	39866400	41005800	1.02858	1455
Protein S100-A6	S100A6	P06703	4	4	66.7	10.18	37806700	41951600	1.10963	597
26S protease regulatory subunit 6A	PSMC3	P17980	11	11	36.2	49.203	44952700	45654200	1.01561	880
Neutrophil elastase	ELANE	P08246	8	8	42.3	28.518	34740400	45522300	1.31036	647
ATP-dependent DNA helicase Q1	RECQL	P46063	18	18	46.8	73.457	52819500	48427900	0.916857	1282
Tubulin alpha-1C chain	TUBA1C	Q9BQE3	27	2	77.1	49.895	30513700	45037200	1.47597	2811
Hsp90 co-chaperone Cdc37;Hsp90 co-chaperone Cdc37. N-terminally processed	CDC37	Q16543	7	7	23	44.468	52300400	49686300	0.950018	2108
Alpha-adducin	ADD1	P35611	15	14	38.7	80.954	48677400	51325200	1.0544	1169
Perforin-1	PRF1	P14222	16	16	47.4	61.377	107922000	53921800	0.499635	800
Plasminogen activator inhibitor 1 RNA-binding protein	SERBP1	Q8NC51	9	9	30.9	44.965	56901500	50698200	0.890983	2478
60S ribosomal protein L22	RPL22	P35268	4	4	50.8	14.787	54093700	51831200	0.958176	1159
Endoplasmic reticulum aminopeptidase 1	ERAP1	Q9NZ08	23	23	34	107.23	62036700	50063700	0.807001	3122
Splicing factor 3B subunit 3	SF3B3	Q15393	24	24	28.2	135.58	56945100	52328000	0.918919	2068
Perilipin-3	PLIN3	O60664	13	13	49.3	47.074	47389500	48665200	1.02692	296
Serine/threonine-protein kinase PAK 2;PAK-2p27;PAK-2p34	PAK2	Q13177;O75914	15	12	45.8	58.042	56881700	55514700	0.975967	1877
Inorganic pyrophosphatase	PPA1	Q15181	15	15	72.7	32.66	47822900	51608300	1.07915	2052
Syntaxin-7	STX7	O15400	7	7	41.4	29.815	34604400	45540800	1.31604	203
Eukaryotic translation initiation factor 3 subunit A	EIF3A	Q14152	26	26	23.2	166.57	59028800	52349700	0.886849	1964
Calpain-2 catalytic subunit	CAPN2	P17655	22	22	52.7	79.994	77466500	57457800	0.741712	872
Proteasome subunit beta type-4	PSMB4	P28070	8	8	48.5	29.204	44760000	49287400	1.10115	1043
ATP-dependent RNA helicase DDX3X	DDX3X	O00571	17	5	38.7	73.243	56331300	53164400	0.943782	136
RNA-binding protein FUS	FUS	P35637	7	5	20.7	53.425	52258200	50936800	0.974715	1171
Serine--tRNA ligase. cytoplasmic	SARS	P49591	18	18	48.2	58.777	54835400	53334700	0.972633	1345
Translin	TSN	Q15631	11	11	59.6	26.183	56983700	53797800	0.944092	2084
RAS guanyl-releasing protein 2	RASGRP2	Q7LDG7	20	20	50.7	69.248	48264800	55510500	1.15012	2348
Apoptosis-associated speck-like protein containing a CARD	PYCARD	Q9ULZ3	12	12	79	21.627	60357400	48514800	0.803792	3267
Minor histocompatibility protein HA-1;Minor histocompatibility antigen HA-1	HMHA1	Q92619	20	20	27.3	124.61	47873400	52291500	1.09229	2598
Histone H1x	H1FX	Q92522	4	4	23.9	22.487	45747100	54243700	1.18573	2583
Guanine nucleotide-binding protein G(q) subunit alpha	GNAQ	P50148	12	7	41.5	42.142	45153000	59173000	1.3105	1370
Gamma-enolase	ENO2	P09104	16	12	63.6	47.268	45152100	54845700	1.21469	669
Aflatoxin B1 aldehyde reductase member 2	AKR7A2	O43488;Q8NHP1;O95154	7	7	30.4	39.589	57886400	57241500	0.98886	233
Glyoxalase domain-containing protein 4	GLOD4	Q9HC38	10	10	45.4	34.793	51665100	54836200	1.06138	3012
Adipocyte plasma membrane-associated protein	APMAP	Q9HDC9	12	12	43	46.48	52033500	49234200	0.946201	3025
Hippocalcin-like protein 1	HPCAL1	P37235;P84074	9	7	57	22.313	55715500	61951700	1.11193	1201
Alanine--tRNA ligase. cytoplasmic	AARS	P49588	24	24	40.8	106.81	49151000	53635200	1.09123	1343
Histidine triad nucleotide-binding protein 1	HINT1	P49773	8	8	78.6	13.802	48048800	53046100	1.104	1358
Proteasome subunit alpha type-4	PSMA4	P25789	8	8	51.7	29.483	48917200	51137900	1.0454	1012
Diacylglycerol kinase alpha	DGKA	P23743	19	19	40.1	82.629	52233300	60887600	1.16569	987
Protein S100-A12;Calcitermin	S100A12	P80511	2	2	28.3	10.575	56806500	50526100	0.889442	1699
Ubiquitin-conjugating enzyme E2 D2;Ubiquitin-conjugating enzyme E2 D3	UBE2D2;UBE2D3	P62837;P61077;Q9Y2X8;P51668	3	3	36.1	16.735	56859800	51963300	0.913885	1547
Cytochrome c oxidase subunit 2	MT-CO2	P00403	4	4	37.4	25.565	48801800	48838600	1.00075	474
Single-stranded DNA-binding protein. mitochondrial	SSBP1	Q04837	5	5	41.9	17.259	44577500	46883600	1.05173	1777
Peptidyl-prolyl cis-trans isomerase FKBP1A	FKBP1A	P62942	7	7	77.8	11.951	41495400	51629400	1.24422	1643
Importin-5	IPO5	O00410	22	21	35.6	123.63	50140900	51347900	1.02407	120
Ras-related protein Rab-2A	RAB2A	P61019	10	4	54.7	23.545	55032400	57110600	1.03776	1544
Protein DEK	DEK	P35659	9	9	29.3	42.674	56936000	48570200	0.853066	1173
ADP/ATP translocase 3;ADP/ATP translocase 3. N-terminally processed	SLC25A6	P12236	15	4	55	32.866	53186000	51951700	0.976794	761
UMP-CMP kinase	CMPK1	P30085	7	7	40.8	22.222	47439100	51941800	1.09492	1078
Far upstream element-binding protein 2	KHSRP	Q92945	12	12	25.5	73.114	55426300	55832500	1.00733	2625
Heterochromatin protein 1-binding protein 3	HP1BP3	Q5SSJ5	15	15	35.4	61.206	48557600	61731600	1.27131	2209
SUN domain-containing protein 2	SUN2	Q9UH99	21	21	46.7	80.31	65177000	56909500	0.873153	3196
Cytochrome b-245 heavy chain	CYBB	P04839	11	11	26.8	65.335	67145000	52172500	0.777012	555
Cytokine receptor-like factor 3	CRLF3	Q8IUI8	12	12	46.8	49.765	50564000	60234600	1.19125	2404
Platelet glycoprotein IX	GP9	P14770	6	6	40.7	19.046	44311000	57935100	1.30747	813
Splicing factor 3B subunit 1	SF3B1	O75533	32	32	38.7	145.83	68110400	58479100	0.858593	352
2.4-dienoyl-CoA reductase. mitochondrial	DECR1	Q16698	10	10	44.2	36.067	59435200	57517300	0.96773	2119
D-dopachrome decarboxylase;D-dopachrome decarboxylase-like protein	DDT;DDTL	P30046;A6NHG4	7	7	50.8	12.712	57883800	55997400	0.96741	1073
Protein flightless-1 homolog	FLII	Q13045	24	24	29.1	144.75	53353900	53356100	1.00004	1863
Hexokinase-3	HK3	P52790	19	18	33.5	99.024	61273200	52961800	0.864354	1439
40S ribosomal protein S18	RPS18	P62269	9	9	40.8	17.718	59353900	56709800	0.955452	1597
Lupus La protein	SSB	P05455	16	16	42.6	46.836	72147900	62968300	0.872767	582
40S ribosomal protein S10	RPS10	P46783;Q9NQ39	6	6	37	18.898	57250500	56037800	0.978817	1296
Calpastatin	CAST	P20810	19	19	46.5	76.572	56082100	59243500	1.05637	931
Myosin light chain 3;Myosin light chain 1/3. skeletal muscle isoform	MYL3;MYL1	P08590;P05976	4	3	20.5	21.932	22929300	43359700	1.89102	657
Leukocyte elastase inhibitor	SERPINB1	P30740;O75830	13	12	46.2	42.741	72877100	60580300	0.831266	1101
U5 small nuclear ribonucleoprotein 200 kDa helicase	SNRNP200	O75643	38	38	27.3	244.5	59314600	51871700	0.874518	359
Coatomer subunit beta	COPB2	P35606	27	27	45.4	102.49	56948200	56890900	0.998994	1168
Delta-aminolevulinic acid dehydratase	ALAD	P13716	11	11	59.4	36.294	44169300	59974300	1.35783	788
Proteasome subunit beta type-3	PSMB3	P49720	13	13	59.5	22.949	63458500	57693600	0.909155	1349
Pre-mRNA-processing factor 19	PRPF19	Q9UMS4	13	13	53.4	55.18	59960800	55864100	0.931677	3270
DNA damage-binding protein 1	DDB1	Q16531	23	23	30	126.97	60340600	57562200	0.953955	2106
Transformer-2 protein homolog beta	TRA2B	P62995	4	4	20.1	33.665	64027600	61079500	0.953956	1646
EH domain-containing protein 3	EHD3	Q9NZN3	29	16	73.6	60.886	58224700	60575900	1.04038	3135
Ena/VASP-like protein	EVL	Q9UI08	12	12	38.5	44.619	61326000	60055500	0.979283	3214
Lipopolysaccharide-responsive and beige-like anchor protein	LRBA	P50851	35	32	18.8	319.1	54235600	65219500	1.20252	1388
Replication protein A 70 kDa DNA-binding subunit;Replication protein A 70 kDa DNA-binding subunit. N-terminally processed	RPA1	P27694	14	14	33.1	68.137	66965500	63729700	0.95168	1032
Puromycin-sensitive aminopeptidase	NPEPPS	P55786;A6NEC2	24	24	38.8	103.28	58160700	57466000	0.988057	1495
Enhancer of rudimentary homolog	ERH	P84090	5	5	78.8	12.259	59874100	68778700	1.14872	1711
Prolyl endopeptidase	PREP	P48147	17	17	37.2	80.699	64956600	54390100	0.837331	1311
NAD(P) transhydrogenase. mitochondrial	NNT	Q13423	19	19	26.1	113.89	53418600	60469200	1.13199	1899
Ubiquitin-conjugating enzyme E2 variant 1	UBE2V1	Q13404	7	3	58.5	16.495	49503900	56435700	1.14002	1894
rRNA 2-O-methyltransferase fibrillarin	FBL	P22087	13	12	56.1	33.784	60494900	64876800	1.07243	952
Serpin B6	SERPINB6	P35237	16	15	60.1	42.621	56329400	67208500	1.19313	1153
Coagulation factor V;Coagulation factor V heavy chain;Coagulation factor V light chain	F5	P12259	27	23	16	251.7	96028500	108988000	1.13495	762
Drebrin	DBN1	Q16643	11	11	24	71.428	48196700	63011800	1.30739	2116
Peptidyl-prolyl cis-trans isomerase F. mitochondrial	PPIF	P30405	5	5	46.9	22.04	44268600	61244500	1.38347	1084
Sorcin	SRI	P30626	8	8	54.5	21.676	62192400	67079600	1.07858	1100
Hepatoma-derived growth factor	HDGF	P51858	13	12	66.7	26.788	61309100	60158900	0.981239	1419
Serine/threonine-protein phosphatase 2A catalytic subunit alpha isoform	PPP2CA	P67775	11	1	53.7	35.594	62673800	64160800	1.02373	1666
Monoglyceride lipase	MGLL	Q99685	8	8	43.6	33.261	52764200	59600200	1.12956	2787
Trifunctional enzyme subunit beta. mitochondrial;3-ketoacyl-CoA thiolase	HADHB	P55084	21	21	58.6	51.294	64047300	63006900	0.983757	1485
ATP synthase subunit O. mitochondrial	ATP5O	P48047	8	8	54.5	23.277	68338900	65408700	0.957123	1309
Coronin-7	CORO7	P57737	22	22	49.6	100.6	70653200	65698600	0.929875	1512
Ras-related protein Rab-10	RAB10	P61026;P59190	12	11	56.5	22.541	61298100	65745500	1.07255	1546
Heterogeneous nuclear ribonucleoprotein A0	HNRNPA0	Q13151	7	7	28.5	30.84	65731900	60676100	0.923084	1874
Integrin alpha-M	ITGAM	P11215	27	25	34.2	127.18	81818900	67546800	0.825565	742
cAMP-dependent protein kinase type I-alpha regulatory subunit;cAMP-dependent protein kinase type I-alpha regulatory subunit. N-terminally processed	PRKAR1A	P10644	13	13	47	42.981	60308500	68008300	1.12767	727
Ran-specific GTPase-activating protein	RANBP1	P43487	6	6	53.7	23.31	29300900	28586000	0.9756	1271
Sarcoplasmic/endoplasmic reticulum calcium ATPase 2	ATP2A2	P16615	26	14	37.4	114.76	55139500	63486400	1.15138	856
Non-POU domain-containing octamer-binding protein	NONO	Q15233	12	12	36.3	54.231	63214600	68124400	1.07767	2055
Aldose reductase	AKR1B1	P15121;C9JRZ8	15	15	75.3	35.853	62153000	60932700	0.980366	821
Arachidonate 12-lipoxygenase. 12S-type	ALOX12	P18054	23	23	47.5	75.693	59373900	70661400	1.19011	883
Coatomer subunit beta	COPB1	P53618	27	27	45.6	107.14	73361200	72307600	0.985638	1453
Splicing factor U2AF 65 kDa subunit	U2AF2	P26368	13	13	43.8	53.5	73758800	70252200	0.952458	1016
AP-2 complex subunit beta	AP2B1	P63010	26	14	39.9	104.55	71228400	71686100	1.00643	1648
Proliferation-associated protein 2G4	PA2G4	Q9UQ80	18	18	60.7	43.786	81935100	77863100	0.950302	3294
Enoyl-CoA hydratase. mitochondrial	ECHS1	P30084	10	10	46.2	31.387	69848200	69112000	0.98946	1077
Rho-related GTP-binding protein RhoG	RHOG	P84095	10	9	73.8	21.308	88421000	84268600	0.953038	1712
NAD-dependent malic enzyme. mitochondrial	ME2	P23368	19	19	50.5	65.443	56582400	64860400	1.1463	977
3-ketoacyl-CoA thiolase. mitochondrial	ACAA2	P42765	17	17	68.5	41.924	77389600	66893200	0.86437	1255
Protein-L-isoaspartate(D-aspartate) O-methyltransferase	PCMT1	P22061	9	9	55.1	24.636	47377800	60632500	1.27977	951
Glucosidase 2 subunit beta	PRKCSH	P14314	12	12	33.3	59.425	64663300	66857000	1.03393	801
Phosphate carrier protein. mitochondrial	SLC25A3	Q00325	8	8	29.3	40.094	68381000	66871600	0.977927	1724
Fumarate hydratase. mitochondrial	FH	P07954	12	12	46.1	54.636	64281300	66095700	1.02823	637
Proteasome subunit alpha type-2	PSMA2	P25787	6	6	36.8	25.898	67451100	63676800	0.944044	1010
Nuclear mitotic apparatus protein 1	NUMA1	Q14980	39	39	30.8	238.26	72749800	76127800	1.04643	2019
Succinate dehydrogenase [ubiquinone] flavoprotein subunit. mitochondrial	SDHA	P31040	19	19	46.2	72.691	85847100	73998400	0.861979	1104
Ig kappa chain C region	IGKC	P01834	6	2	80.4	11.765	92374000	72717300	0.787205	500
Endonuclease domain-containing 1 protein	ENDOD1	O94919	13	13	45.6	55.016	63363900	72073200	1.13745	404
Serine/arginine-rich splicing factor 3	SRSF3	P84103	5	4	31.7	19.329	64711200	64404900	0.995267	1714
Hsc70-interacting protein;Putative protein FAM10A4;Putative protein FAM10A5	ST13;ST13P4;ST13P5	P50502;Q8IZP2;Q8NFI4	8	8	32	41.331	61634900	71942400	1.16724	1381
Spectrin beta chain. erythrocytic	SPTB	P11277	51	47	34.9	246.47	59741400	84890800	1.42097	747
Cytoplasmic FMR1-interacting protein 1	CYFIP1	Q7L576	29	13	27.5	145.18	56932500	64952300	1.14086	2343
Prostaglandin G/H synthase 1	PTGS1	P23219	15	14	38.7	68.686	53460300	67654600	1.26551	973
Vacuolar protein sorting-associated protein 35	VPS35	Q96QK1	21	21	35.1	91.706	77530100	71777500	0.925802	2748
Serine/arginine-rich splicing factor 1	SRSF1	Q07955	10	10	40.7	27.744	77601500	74550000	0.960678	1806
Signal recognition particle 14 kDa protein	SRP14	P37108	4	4	34.6	14.57	42660500	41228800	0.966441	1199
Unconventional myosin-Ig;Minor histocompatibility antigen HA-2	MYO1G	B0I1T2;O94832	28	28	41.3	116.44	84328800	69617800	0.825552	29
Barrier-to-autointegration factor;Barrier-to-autointegration factor. N-terminally processed	BANF1	O75531	8	8	55.1	10.058	72063800	75327200	1.04529	351
Dihydrolipoyl dehydrogenase. mitochondrial	DLD	P09622	13	13	40.1	54.177	77299700	73309600	0.948382	688
Osteoclast-stimulating factor 1	OSTF1	Q92882	8	8	53.7	23.787	75163100	69623300	0.926297	2615
Histone-binding protein RBBP4	RBBP4	Q09028	13	10	61.6	47.655	74427100	72293400	0.971332	1824
Ras-related protein Rab-5C	RAB5C	P51148	9	6	66.7	23.482	69624400	70265000	1.0092	1396
Dynamin-2	DNM2	P50570	24	18	37	98.063	79690800	75536100	0.947865	1383
Lamin-B2	LMNB2	Q03252	29	26	49.2	69.948	93501000	82066100	0.877703	1767
40S ribosomal protein S7	RPS7	P62081	9	9	52.6	22.127	80456500	69104600	0.858906	1586
Annexin A7	ANXA7	P20073	11	11	29.9	52.739	63706400	72550200	1.13882	914
Tubulin alpha-8 chain	TUBA8	Q9NY65	21	7	62.8	50.093	59836500	75443200	1.26082	3115
40S ribosomal protein S4. X isoform	RPS4X	P62701	10	6	37.6	29.597	75208400	73728900	0.980328	1616
Flotillin-1	FLOT1	O75955	14	14	45.9	47.355	78752000	84634600	1.0747	383
Protein kinase C beta type	PRKCB	P05771	16	10	39.3	76.868	75469800	78780100	1.04386	586
6-phosphogluconolactonase	PGLS	O95336	13	13	87.2	27.547	79755100	77583900	0.972777	428
Cytochrome c oxidase subunit 5A. mitochondrial	COX5A	P20674	6	6	48	16.762	84865300	77183300	0.90948	926
40S ribosomal protein S3a	RPS3A	P61247	12	12	43.6	29.945	78118700	79433600	1.01683	1559
60S ribosomal protein L14	RPL14	P50914	5	5	20.9	23.432	68134900	66334700	0.97358	1390
2-oxoglutarate dehydrogenase. mitochondrial	OGDH	Q02218	30	24	45.1	115.93	76141500	73524800	0.965634	1750
GTP-binding protein SAR1a	SAR1A	Q9NR31	6	4	42.9	22.367	63178800	70721400	1.11938	3053
Protein S100-A4	S100A4	P26447	6	6	51.5	11.728	69517600	75244300	1.08238	1019
Phosphoglucomutase-1	PGM1	P36871	20	20	54.8	61.448	75689300	85623600	1.13125	1192
Coatomer subunit alpha;Xenin;Proxenin	COPA	P53621	28	28	31.9	138.34	74990200	75998500	1.01344	1454
60S ribosomal protein L9	RPL9	P32969	7	7	54.2	21.863	84732800	79864000	0.94254	1134
Alpha-soluble NSF attachment protein	NAPA	P54920	18	15	82	33.232	77822600	80850300	1.03891	1477
EF-hand domain-containing protein D2	EFHD2	Q96C19;Q9BUP0	14	14	50.8	26.697	94089400	73181400	0.777786	2669
Ubiquitin carboxyl-terminal hydrolase 5	USP5	P45974;Q92995	20	20	41.3	95.785	81669200	80309300	0.983349	1278
Integrin alpha-6;Integrin alpha-6 heavy chain;Integrin alpha-6 light chain;Processed integrin alpha-6	ITGA6	P23229	23	23	31.3	126.6	75041300	89720300	1.19561	974
Proteasome subunit alpha type-6	PSMA6	P60900	11	11	52	27.399	80388100	79842100	0.993207	1535
Peroxisomal multifunctional enzyme type 2;(3R)-hydroxyacyl-CoA dehydrogenase;Enoyl-CoA hydratase 2	HSD17B4	P51659	19	19	40.5	79.685	70391400	71462300	1.01521	1412
Heterogeneous nuclear ribonucleoprotein U-like protein 2	HNRNPUL2	Q1KMD3	19	19	31.7	85.104	93681600	88693800	0.946757	2137
Signal transducer and activator of transcription 1-alpha/beta	STAT1	P42224	24	24	43.2	87.334	86478200	81743500	0.94525	1243
Nucleoside diphosphate kinase A	NME1	P15531	12	9	85.5	17.149	69597200	79882600	1.14779	831
Matrin-3	MATR3	P43243	17	17	33.1	94.622	94288000	85888400	0.910916	1263
Polyadenylate-binding protein 1	PABPC1	P11940;Q9H361;Q13310;Q4VXU2;Q5JQF8	16	16	38.7	70.67	85685700	81144000	0.946996	757
Integrin beta-1	ITGB1	P05556	15	15	29.9	88.414	77934400	91870200	1.17881	585
60S ribosomal protein L11	RPL11	P62913	5	5	34.8	20.252	80891600	73531900	0.909018	1640
60S ribosomal protein L7a	RPL7A	P62424	15	15	48.1	29.995	90863100	87178300	0.959447	1612
Delta(3.5)-Delta(2.4)-dienoyl-CoA isomerase. mitochondrial	ECH1	Q13011	10	10	50.9	35.816	69725800	80638600	1.15651	1860
Glutathione S-transferase kappa 1	GSTK1	Q9Y2Q3	10	10	69	25.497	63933100	68999700	1.07925	3324
Nucleoside diphosphate kinase B;Putative nucleoside diphosphate kinase	NME2;NME2P1	P22392;O60361	11	8	73	17.298	57181100	66626300	1.16518	959
Exportin-1	XPO1	O14980	24	24	31.2	123.38	89092800	83381800	0.935898	178
Dolichyl-diphosphooligosaccharide--protein glycosyltransferase 48 kDa subunit	DDOST	P39656	14	14	54.6	50.8	90554200	87531100	0.966616	1213
Voltage-dependent anion-selective channel protein 3	VDAC3	Q9Y277	10	10	53	30.658	83856700	95549900	1.13944	3310
Glycerol-3-phosphate dehydrogenase. mitochondrial	GPD2	P43304	22	22	41.1	80.852	74226300	81527600	1.09836	1266
Protein disulfide-isomerase A4	PDIA4	P13667	22	22	40.5	72.932	88027100	91849400	1.04342	786
ATP-dependent 6-phosphofructokinase. platelet type	PFKP	Q01813	23	21	40.8	85.595	78489500	85620400	1.09085	1745
Alpha-centractin	ACTR1A	P61163	13	6	51.1	42.613	82527800	83214500	1.00832	1554
Lysozyme C	LYZ	P61626	4	4	40.5	16.537	92647100	88425500	0.954433	1571
S-formylglutathione hydrolase	ESD	P10768	13	13	73.8	31.462	96884100	94891900	0.979437	731
Coatomer subunit gamma-1	COPG1	Q9Y678	26	23	51.4	97.717	90046400	84578200	0.939274	3417
Tripeptidyl-peptidase 2	TPP2	P29144	30	30	33.4	138.35	69143100	80821500	1.1689	1054
Annexin A11	ANXA11	P50995;P27216	16	16	33.1	54.389	87078600	81570800	0.93675	1393
Dynactin subunit 2	DCTN2	Q13561	15	15	58.1	44.23	79336500	91059200	1.14776	1921
4-trimethylaminobutyraldehyde dehydrogenase	ALDH9A1	P49189	14	14	34	53.801	88893000	86902700	0.97761	1330
Potassium voltage-gated channel subfamily KQT member 1	KCNQ1	P51787	2	2	3.7	74.698	82162500	136266000	1.65849	1415
Growth factor receptor-bound protein 2	GRB2	P62993	13	13	62.2	25.206	94202500	101689000	1.07947	1645
60S ribosomal protein L18	RPL18	Q07020	8	8	42	21.634	95685600	99856000	1.04358	1799
Interleukin enhancer-binding factor 2	ILF2	Q12905	14	14	58.5	43.062	89777500	83776300	0.933154	1851
Superoxide dismutase [Mn]. mitochondrial	SOD2	P04179	10	10	80.2	24.75	81290900	91972200	1.1314	540
Electron transfer flavoprotein subunit alpha. mitochondrial	ETFA	P13804	12	12	59.5	35.079	97311800	99369200	1.02114	793
Major vault protein	MVP	Q14764	31	31	54.5	99.326	115089000	99567500	0.865138	2008
UDP-glucose:glycoprotein glucosyltransferase 1	UGGT1	Q9NYU2	32	32	34.9	177.19	101543000	99718500	0.982035	3120
Phosphatidylinositol 5-phosphate 4-kinase type-2 alpha	PIP4K2A	P48426	12	10	39.7	46.224	80182900	91302300	1.13867	1313
CD9 antigen	CD9	P21926	5	5	20.6	25.416	82556000	69649000	0.843658	946
Proto-oncogene tyrosine-protein kinase Src	SRC	P12931	16	12	40.9	59.834	86366200	101999000	1.18101	771
Ig gamma-1 chain C region	IGHG1	P0DOX5;P01857	10	5	38.5	49.328	107739000	103822000	0.963644	501
Carbonyl reductase [NADPH] 1	CBR1	P16152	14	12	66.8	30.375	91747500	90902400	0.99079	843
Tropomodulin-3	TMOD3	Q9NYL9	17	17	56	39.594	87960600	93140400	1.05889	3119
Macrophage-capping protein	CAPG	P40121	13	13	57.5	38.498	98194100	104301000	1.06219	1216
Acidic leucine-rich nuclear phosphoprotein 32 family member E	ANP32E	Q9BTT0	8	8	41	30.692	98380500	89223000	0.906917	2832
Prosaposin;Saposin-A;Saposin-B-Val;Saposin-B;Saposin-C;Saposin-D	PSAP	P07602	9	9	18.9	58.112	104961000	89971700	0.857191	622
Nucleosome assembly protein 1-like 4	NAP1L4	Q99733	11	9	44.5	42.823	90329100	93967100	1.04027	2791
60S ribosomal protein L7	RPL7	P18124	12	12	46.8	29.225	94033100	91355800	0.971529	886
Neutrophil defensin 3;HP 3-56;Neutrophil defensin 2;Neutrophil defensin 1;HP 1-56;Neutrophil defensin 2	DEFA3;DEFA1	P59666;P59665	3	3	20.2	10.245	52668200	98766600	1.87526	1520
SPARC	SPARC	P09486	10	10	56.4	34.632	99616700	103884000	1.04284	680
GTPase IMAP family member 4	GIMAP4	Q9NUV9;Q6P9H5	12	12	46.2	37.533	97444700	97252000	0.998022	3084
Tripeptidyl-peptidase 1	TPP1	O14773	8	8	27.7	61.247	101041000	93151500	0.921916	160
Clusterin;Clusterin beta chain;Clusterin alpha chain	CLU	P10909	10	10	31.8	52.494	95678700	106637000	1.11453	733
Inverted formin-2	INF2	Q27J81	25	25	35.1	135.62	82621100	105907000	1.28184	2138
Dolichyl-diphosphooligosaccharide--protein glycosyltransferase subunit 2	RPN2	P04844	21	21	57.4	69.283	96898700	93881300	0.968861	557
Histone H2A type 2-C;Histone H2A type 2-A	HIST2H2AC;HIST2H2AA3	Q16777;Q6FI13	6	1	58.1	13.988	120592000	95761600	0.794096	2127
Nascent polypeptide-associated complex subunit alpha. muscle-specific form;Nascent polypeptide-associated complex subunit alpha	NACA	E9PAV3;Q13765;Q9BZK3	9	9	6.4	205.42	80725600	84143600	1.04234	87
Actin. cytoplasmic 2;Actin. cytoplasmic 2. N-terminally processed	ACTG1	P63261	50	2	99.2	41.792	275366000	199036000	0.722805	1662
Crk-like protein	CRKL	P46109	14	14	55.1	33.777	84344700	96286100	1.14158	1284
Src substrate cortactin	CTTN	Q14247	14	14	33.3	61.585	90399600	106146000	1.17418	1976
High mobility group protein B2	HMGB2	P26583	7	6	32.1	24.033	104240000	101060000	0.969498	1020
Voltage-dependent anion-selective channel protein 2	VDAC2	P45880	12	12	64.3	31.566	98422000	100437000	1.02047	1275
Cytochrome b-c1 complex subunit 1. mitochondrial	UQCRC1	P31930	20	20	63.5	52.645	108486000	103393000	0.953062	1114
Sulfide:quinone oxidoreductase. mitochondrial	SQRDL	Q9Y6N5	14	14	46.9	49.96	111740000	100386000	0.898393	3438
Cytochrome b-c1 complex subunit 2. mitochondrial	UQCRC2	P22695	13	13	44.6	48.442	117884000	105164000	0.892095	967
Heterogeneous nuclear ribonucleoprotein Q	SYNCRIP	O60506	21	18	44.5	69.602	102844000	96797300	0.941208	290
Galectin-related protein	LGALSL	Q3ZCW2	8	8	60.5	18.986	79951300	107063000	1.3391	2159
Cytoplasmic dynein 1 heavy chain 1	DYNC1H1	Q14204	81	81	25.3	532.4	125047000	110954000	0.887299	1972
Rho GTPase-activating protein 1	ARHGAP1	Q07960	18	18	62	50.435	95887900	94281900	0.983252	1807
Cytosolic non-specific dipeptidase	CNDP2	Q96KP4	25	25	77.1	52.878	120357000	105791000	0.878983	2727
Staphylococcal nuclease domain-containing protein 1	SND1	Q7KZF4	36	36	56.4	102	111029000	106098000	0.955589	2337
Ubiquitin-conjugating enzyme E2 L3	UBE2L3	P68036;A0A1B0GUS4	8	8	64.9	17.861	98798000	102216000	1.0346	1672
Ezrin	EZR	P15311	32	20	49.3	69.412	120177000	103859000	0.864217	827
Prostaglandin E synthase 3	PTGES3	Q15185	5	5	38.8	18.697	104458000	110895000	1.06163	2053
Na(+)/H(+) exchange regulatory cofactor NHE-RF1	SLC9A3R1	O14745	16	16	62.6	38.868	114204000	103861000	0.909431	158
Tyrosine-protein kinase CSK	CSK	P41240	18	18	52.9	50.704	112463000	108338000	0.963318	1236
40S ribosomal protein S2	RPS2	P15880	12	12	46.4	31.324	108162000	99289300	0.917967	834
40S ribosomal protein S5;40S ribosomal protein S5. N-terminally processed	RPS5	P46782	8	8	52.5	22.876	125651000	103344000	0.822468	1295
Cathepsin D;Cathepsin D light chain;Cathepsin D heavy chain	CTSD	P07339	12	12	38.8	44.552	115150000	97414000	0.845971	616
Calpain small subunit 1	CAPNS1	P04632;Q96L46	15	15	82.1	28.315	76911800	93602400	1.21701	552
Tropomyosin alpha-1 chain	TPM1	P09493	16	7	38.7	32.708	67748300	108441000	1.60065	681
60S ribosomal protein L4	RPL4	P36578	15	15	36.3	47.697	116090000	109604000	0.94413	1189
ATP-citrate synthase	ACLY	P53396	30	30	41.2	120.84	98229200	106453000	1.08372	1450
UTP--glucose-1-phosphate uridylyltransferase	UGP2	Q16851	17	17	44.5	56.94	96951200	108437000	1.11847	2133
Rho guanine nucleotide exchange factor 1	ARHGEF1	Q92888	25	25	36	102.43	120033000	115212000	0.959839	2617
Programmed cell death 6-interacting protein	PDCD6IP	Q8WUM4	25	25	44.4	96.022	114137000	122209000	1.07072	2549
Thymidine phosphorylase	TYMP	P19971	17	17	56	49.955	130390000	109672000	0.841102	910
60S ribosomal protein L6	RPL6	Q02878	12	12	41.3	32.728	110249000	104558000	0.948382	1763
40S ribosomal protein S12	RPS12	P25398	9	9	70.5	14.515	124624000	121049000	0.971309	1005
Reticulon-4	RTN4	Q9NQC3	7	7	12.4	129.93	104865000	127514000	1.21598	3041
Programmed cell death protein 4	PDCD4	Q53EL6	11	11	38	51.735	108268000	105070000	0.970455	2172
Dihydropyrimidinase-related protein 2	DPYSL2	Q16555;Q14194	21	19	61	62.293	126642000	124976000	0.986849	2109
60S ribosomal protein L12	RPL12	P30050	6	6	54.5	17.818	123959000	110929000	0.894885	1076
Platelet endothelial cell adhesion molecule	PECAM1	P16284	22	22	41.9	82.521	107254000	121339000	1.13133	848
Heat shock 70 kDa protein 4	HSPA4	P34932	32	31	57.5	94.33	125004000	124866000	0.998902	1146
Protein SET	SET	Q01105	8	3	38.6	33.488	114475000	114436000	0.999662	1737
Endoplasmic reticulum resident protein 29	ERP29	P30040	11	11	45.2	28.993	114891000	113461000	0.987554	1069
Septin-2	2019-09-02	Q15019	12	12	50.1	41.487	113040000	117173000	1.03657	2025
Thioredoxin	TXN	P10599	6	6	44.8	11.737	99410200	90994500	0.915344	723
Hematopoietic lineage cell-specific protein	HCLS1	P14317	11	11	33.7	54.013	137332000	125297000	0.912367	802
Thromboxane-A synthase	TBXAS1	P24557	16	16	42.6	60.518	102040000	118167000	1.15804	994
Elongation factor 1-beta	EEF1B2	P24534	6	5	52	24.763	99204700	112265000	1.13165	992
Complement component 1 Q subcomponent-binding protein. mitochondrial	C1QBP	Q07021	8	8	60.6	31.362	133394000	129282000	0.969176	1800
Adenylate kinase 2. mitochondrial;Adenylate kinase 2. mitochondrial. N-terminally processed	AK2	P54819	12	12	64	26.477	127429000	114226000	0.896389	1474
Bifunctional purine biosynthesis protein PURH;Phosphoribosylaminoimidazolecarboxamide formyltransferase;IMP cyclohydrolase	ATIC	P31939	27	27	66.7	64.615	113377000	117621000	1.03743	1116
T-complex protein 1 subunit zeta	CCT6A	P40227	22	18	51	58.024	115372000	122325000	1.06026	1218
ATP synthase subunit d. mitochondrial	ATP5H	O75947	9	9	70.8	18.491	113473000	113747000	1.00241	381
NADH-cytochrome b5 reductase 3;NADH-cytochrome b5 reductase 3 membrane-bound form;NADH-cytochrome b5 reductase 3 soluble form	CYB5R3	P00387	15	15	61.5	34.234	108492000	125818000	1.1597	472
Beta-2-microglobulin;Beta-2-microglobulin form pI 5.3	B2M	P61769	3	3	35.3	13.714	156220000	149009000	0.953844	1573
Trem-like transcript 1 protein	TREML1	Q86YW5	8	8	49.8	32.678	95164300	123449000	1.29722	2400
Poly(rC)-binding protein 2	PCBP2	Q15366	13	10	56.7	38.58	113492000	117185000	1.03255	2063
Proteasome subunit alpha type-7	PSMA7	O14818;Q8TAA3	12	12	62.1	27.887	139734000	134468000	0.962317	162
Proteasome subunit alpha type-5	PSMA5	P28066	10	10	66	26.411	118827000	124106000	1.04443	1042
LIM and SH3 domain protein 1	LASP1	Q14847	10	10	33.7	29.717	76276000	89190900	1.16932	2014
Thioredoxin-dependent peroxide reductase. mitochondrial	PRDX3	P30048	7	7	48.8	27.692	119011000	127013000	1.06724	1074
Elongation factor 1-delta	EEF1D	P29692	13	12	55.9	31.121	121871000	126082000	1.03456	1064
Acidic leucine-rich nuclear phosphoprotein 32 family member A	ANP32A	P39687;O95626;O43423	9	7	44.2	28.585	133795000	127083000	0.949835	1214
Rab GDP dissociation inhibitor alpha	GDI1	P31150	26	15	77.4	50.582	95906400	117375000	1.22385	1106
Transcription intermediary factor 1-beta	TRIM28	Q13263	19	19	39.2	88.549	126949000	126010000	0.9926	1885
Prohibitin-2	PHB2	Q99623	16	16	60.5	33.296	127068000	127800000	1.00577	2783
3-hydroxyacyl-CoA dehydrogenase type-2	HSD17B10	Q99714	14	14	85.8	26.923	145743000	133403000	0.915331	2788
Protein FAM49B	FAM49B	Q9NUQ9	15	13	60.5	36.748	153973000	138367000	0.898648	3081
Splicing factor. proline- and glutamine-rich	SFPQ	P23246	15	15	26.7	76.149	131835000	127688000	0.968545	975
Integrin beta-2	ITGB2	P05107	28	28	47.1	84.781	183323000	141399000	0.77131	567
Very long-chain specific acyl-CoA dehydrogenase. mitochondrial	ACADVL	P49748	22	22	47.3	70.389	127907000	113560000	0.887838	1353
Alcohol dehydrogenase class-3	ADH5	P11766	10	10	54.8	39.724	131634000	132618000	1.00748	754
Ras-related protein Rab-6B	RAB6B	Q9NRW1	8	4	50	23.461	94551200	107814000	1.14027	3062
P-selectin	SELP	P16109	21	21	37.3	90.833	109754000	138543000	1.26231	841
Phosphoglucomutase-2	PGM2	Q96G03	24	24	50	68.283	125575000	138379000	1.10196	2698
Platelet glycoprotein 4	CD36	P16671	9	9	27.1	53.053	111578000	137396000	1.2314	857
Heterogeneous nuclear ribonucleoprotein R	HNRNPR	O43390	21	18	37.8	70.942	147373000	135733000	0.921017	228
Glutathione reductase. mitochondrial	GSR	P00390	18	18	61.9	56.256	139668000	137059000	0.981319	473
Ras-related protein Rab-14	RAB14	P61106	11	11	70.7	23.897	129953000	138669000	1.06707	1551
Fructose-bisphosphate aldolase C	ALDOC	P09972	14	10	47.3	39.455	116697000	131727000	1.12879	697
Ubiquitin-conjugating enzyme E2 N;Putative ubiquitin-conjugating enzyme E2 N-like	UBE2N;UBE2NL	P61088;Q5JXB2	8	8	70.4	17.138	124598000	129410000	1.03862	1550
T-complex protein 1 subunit eta	CCT7	Q99832	29	29	71.3	59.366	150149000	151024000	1.00583	2798
Elongation factor Tu. mitochondrial	TUFM	P49411	23	23	62.6	49.541	141885000	137450000	0.968744	1339
Acyl-CoA-binding protein	DBI	P07108	3	3	50.6	10.044	105550000	129508000	1.22698	606
Citrate synthase. mitochondrial	CS	O75390	17	17	50.9	51.712	137893000	145517000	1.05529	338
Cullin-associated NEDD8-dissociated protein 1	CAND1	Q86VP6	37	37	43.3	136.37	143143000	138356000	0.96656	2385
Lactotransferrin;Lactoferricin-H;Kaliocin-1;Lactoferroxin-A;Lactoferroxin-B;Lactoferroxin-C	LTF	P02788;CON__Q29443;CON__Q0IIK2	28	28	52.8	78.181	203333000	149742000	0.736438	529
10 kDa heat shock protein. mitochondrial	HSPE1	P61604	6	6	52	10.932	134115000	137193000	1.02295	1569
Myosin regulatory light polypeptide 9	MYL9	P24844	11	5	62.8	19.827	81363800	123381000	1.51641	997
Voltage-dependent anion-selective channel protein 1	VDAC1	P21796	13	13	63.3	30.772	146139000	142815000	0.977255	944
Dolichyl-diphosphooligosaccharide--protein glycosyltransferase subunit 1	RPN1	P04843	25	25	53.2	68.569	138946000	131745000	0.948178	556
Protein unc-13 homolog D	UNC13D	Q70J99	30	30	45	123.28	116953000	144412000	1.23479	2330
14-3-3 protein gamma;14-3-3 protein gamma. N-terminally processed	YWHAG	P61981	15	11	66.4	28.302	128776000	143954000	1.11786	1585
40S ribosomal protein S3	RPS3	P23396	16	16	58	26.688	149209000	141478000	0.948186	979
ATP-dependent 6-phosphofructokinase. liver type	PFKL	P17858	23	20	47.8	85.018	140722000	133256000	0.946942	876
Annexin A5	ANXA5	P08758	18	18	56.2	35.936	121485000	122081000	1.00491	665
T-complex protein 1 subunit epsilon	CCT5	P48643	22	22	64.5	59.67	133638000	135290000	1.01236	1323
Cystatin-B	CSTB	P04080	4	4	70.4	11.139	145342000	146635000	1.0089	537
Alpha-synuclein	SNCA	P37840;Q16143	5	5	42.9	14.46	99710600	141330000	1.4174	1204
T-complex protein 1 subunit delta	CCT4	P50991	22	22	56	57.924	137117000	138979000	1.01358	1392
Microtubule-associated protein RP/EB family member 2	MAPRE2	Q15555	11	10	54.1	37.031	108172000	136811000	1.26475	2082
Activated RNA polymerase II transcriptional coactivator p15	SUB1	P53999	7	7	37.8	14.395	132648000	137692000	1.03803	1463
Stress-induced-phosphoprotein 1	STIP1	P31948	24	24	48.4	62.639	123993000	140212000	1.13081	1122
Microtubule-associated protein RP/EB family member 1	MAPRE1	Q15691	13	12	79.9	29.999	135709000	147150000	1.0843	2086
Spliceosome RNA helicase DDX39B	DDX39B	Q13838	17	10	66.4	48.991	148151000	141912000	0.957885	1944
Probable ATP-dependent RNA helicase DDX17	DDX17	Q92841	25	18	39.8	80.272	147543000	148893000	1.00916	2611
Solute carrier family 2. facilitated glucose transporter member 3;Solute carrier family 2. facilitated glucose transporter member 14	SLC2A3;SLC2A14	P11169;Q8TDB8	8	8	18.3	53.924	102196000	126318000	1.23604	737
Glutathione peroxidase 1	GPX1	P07203	14	14	84.7	22.088	119446000	144751000	1.21186	610
Septin-9	2019-09-09	Q9UHD8	21	21	50.9	65.401	147860000	142112000	0.961125	3203
Myeloblastin	PRTN3	P24158	5	5	30.9	27.807	96315700	133357000	1.38459	991
Actin-related protein 2/3 complex subunit 3	ARPC3	O15145	8	8	50	20.546	124886000	136882000	1.09605	192
14-3-3 protein eta	YWHAH	Q04917	17	14	65.9	28.218	141747000	159891000	1.128	1778
Costars family protein ABRACL	ABRACL	Q9P1F3	4	4	66.7	9.0564	155937000	156482000	1.00349	3149
Protein S100-A11;Protein S100-A11. N-terminally processed	S100A11	P31949	11	11	89.5	11.74	167959000	147682000	0.879273	1123
Platelet glycoprotein V	GP5	P40197	14	14	42.3	60.958	124959000	149581000	1.19704	1217
Glutamate dehydrogenase 1. mitochondrial;Glutamate dehydrogenase 2. mitochondrial	GLUD1;GLUD2	P00367;P49448	24	24	59.3	61.397	161998000	155665000	0.960908	471
Poly [ADP-ribose] polymerase 1	PARP1	P09874	34	34	46.2	113.08	160267000	165124000	1.03031	694
Glia maturation factor gamma	GMFG	O60234	7	5	70.4	16.801	146866000	175462000	1.19471	277
Dynamin-1-like protein	DNM1L	O00429	27	27	57.1	81.876	129722000	155099000	1.19562	123
Syntaxin-binding protein 2	STXBP2	Q15833	24	24	52.4	66.452	136481000	148653000	1.08919	2094
Caldesmon	CALD1	Q05682	16	16	22.7	93.23	127746000	176721000	1.38338	1788
Flavin reductase (NADPH)	BLVRB	P30043	14	14	85	22.119	130001000	165525000	1.27326	1071
Serpin B9	SERPINB9	P50453	19	17	59.6	42.403	156133000	165498000	1.05998	1379
Peptidyl-prolyl cis-trans isomerase B	PPIB	P23284	11	11	54.6	23.742	167019000	173986000	1.04171	976
SH3 domain-binding glutamic acid-rich-like protein	SH3BGRL	O75368	8	8	85.1	12.774	150048000	160264000	1.06808	334
Interleukin enhancer-binding factor 3	ILF3	Q12906;Q96SI9	24	24	34.3	95.337	165763000	159614000	0.962899	1852
Myeloid cell nuclear differentiation antigen	MNDA	P41218	17	17	44.2	45.836	186628000	166503000	0.892166	1230
von Willebrand factor;von Willebrand antigen 2	VWF	P04275	64	64	35.9	309.26	166927000	168662000	1.0104	547
Histone H2B type 3-B;Histone H2B type 2-E;Histone H2B type 1-B;Histone H2B type 1-O;Histone H2B type 1-J	HIST3H2BB;HIST2H2BE;HIST1H2BB;HIST1H2BO;HIST1H2BJ	Q8N257;Q16778;P33778;P23527;P06899	12	1	44.4	13.908	155070000	161192000	1.03948	605
Histone H3.2	HIST2H3A	Q71DI3	6	2	45.6	15.388	153952000	157869000	1.02544	2332
Elongation factor 1-gamma	EEF1G	P26641	21	21	73.7	50.118	173566000	175349000	1.01027	1024
Protein diaphanous homolog 1	DIAPH1	O60610	32	32	34.1	141.35	156664000	172185000	1.09907	293
Eukaryotic initiation factor 4A-I	EIF4A1	P60842	26	19	70.4	46.153	179093000	172065000	0.960759	1532
DNA-(apurinic or apyrimidinic site) lyase;DNA-(apurinic or apyrimidinic site) lyase. mitochondrial	APEX1	P27695	16	16	62.9	35.554	180834000	179637000	0.993382	1033
Septin-7	2019-09-07	Q16181	18	17	49	50.679	178562000	198755000	1.11309	2100
Serine/threonine-protein phosphatase PP1-alpha catalytic subunit	PPP1CA	P62136	19	6	69.4	37.512	189429000	177943000	0.939364	1587
Aconitate hydratase. mitochondrial	ACO2	Q99798	28	28	46.3	85.424	189134000	183930000	0.972484	2794
Trifunctional enzyme subunit alpha. mitochondrial;Long-chain enoyl-CoA hydratase;Long chain 3-hydroxyacyl-CoA dehydrogenase	HADHA	P40939	30	30	53.7	82.999	166833000	171261000	1.02654	1227
Heterogeneous nuclear ribonucleoprotein L	HNRNPL	P14866	20	20	60.1	64.132	171226000	184776000	1.07913	816
Serine/threonine-protein phosphatase 2A 65 kDa regulatory subunit A alpha isoform	PPP2R1A	P30153;P30154	26	26	63.7	65.308	175794000	176908000	1.00634	1081
T-complex protein 1 subunit alpha	TCP1	P17987	29	29	68.9	60.343	155427000	162808000	1.04749	881
Platelet glycoprotein Ib alpha chain;Glycocalicin	GP1BA	P07359	13	13	22.5	71.539	143929000	180237000	1.25227	618
EH domain-containing protein 1	EHD1	Q9H4M9	31	19	78.8	60.626	175248000	172153000	0.982337	2965
Cysteine and glycine-rich protein 1	CSRP1	P21291	8	8	56	20.567	144776000	191372000	1.32185	940
T-complex protein 1 subunit gamma	CCT3	P49368	27	27	59.1	60.533	165213000	172989000	1.04707	1337
Nucleosome assembly protein 1-like 1	NAP1L1	P55209	12	10	44.8	45.374	178365000	193945000	1.08735	1488
Drebrin-like protein	DBNL	Q9UJU6	13	13	40.5	48.207	161553000	178640000	1.10577	3233
Pro-interleukin-16;Interleukin-16	IL16	Q14005	19	19	25.4	141.75	172926000	181088000	1.0472	1951
Transforming protein RhoA	RHOA	P61586	10	2	65.8	21.768	183108000	187438000	1.02365	1568
Actin-related protein 2/3 complex subunit 5	ARPC5	O15511	5	5	52.3	16.32	170117000	169590000	0.996902	205
ADP/ATP translocase 2;ADP/ATP translocase 2. N-terminally processed	SLC25A5	P05141;Q9H0C2	18	10	59.4	32.852	185567000	195252000	1.05219	572
Lymphocyte-specific protein 1	LSP1	P33241	11	11	61.1	37.191	222757000	201488000	0.904519	1137
Lamina-associated polypeptide 2. isoforms beta/gamma;Thymopoietin;Thymopentin	TMPO	P42167	15	8	48.7	50.67	205471000	201843000	0.98234	1242
Cell division control protein 42 homolog	CDC42	P60953	8	7	57.1	21.258	214166000	196020000	0.915272	1537
Heterogeneous nuclear ribonucleoprotein H;Heterogeneous nuclear ribonucleoprotein H. N-terminally processed	HNRNPH1	P31943	14	9	53.9	49.229	194406000	208292000	1.07143	1118
Core histone macro-H2A.1	H2AFY	O75367;Q9P0M6	15	15	53.2	39.617	191336000	192668000	1.00696	333
Ras-related protein Rab-27B	RAB27B	O00194	9	7	54.1	24.608	144868000	180960000	1.24913	105
DNA-dependent protein kinase catalytic subunit	PRKDC	P78527	101	101	34.2	469.08	215189000	191429000	0.889588	1692
Prohibitin	PHB	P35232	21	21	84.6	29.804	192883000	195014000	1.01105	1151
Ras GTPase-activating-like protein IQGAP2	IQGAP2	Q13576	54	53	47.9	180.58	193320000	198884000	1.02878	1925
Latent-transforming growth factor beta-binding protein 1	LTBP1	Q14766	32	32	29.1	186.79	218242000	225015000	1.03103	2010
Ras-related protein Rab-11B	RAB11B	Q15907;P57735	13	2	57.8	24.488	170732000	194936000	1.14177	2097
Extended synaptotagmin-1	ESYT1	Q9BSJ8	33	33	46.5	122.85	200243000	196596000	0.981788	2826
Eukaryotic translation initiation factor 5A-1;Eukaryotic translation initiation factor 5A-1-like	EIF5A;EIF5AL1	P63241;Q6IS14;Q9GZV4	12	12	80.5	16.832	178596000	192869000	1.07992	1660
Four and a half LIM domains protein 1	FHL1	Q13642	9	9	37.5	36.263	150454000	201145000	1.33692	1937
Importin subunit beta-1	KPNB1	Q14974	37	37	63.9	97.169	176315000	189735000	1.07611	2017
Glycogen phosphorylase. brain form	PYGB	P11216	32	26	46.6	96.695	181628000	202413000	1.11443	743
Hexokinase-1	HK1	P19367	34	31	43	102.48	191909000	196192000	1.02232	900
Calnexin	CANX	P27824	14	14	29.7	67.567	192275000	182875000	0.951108	1038
60S acidic ribosomal protein P1	RPLP1	P05386	5	5	80.7	11.514	205841000	193846000	0.941726	579
Glucose-6-phosphate 1-dehydrogenase	G6PD	P11413	29	29	76.7	59.256	202035000	201729000	0.998485	752
Macrophage migration inhibitory factor	MIF	P14174	3	3	35.7	12.476	158416000	171631000	1.08342	798
Twinfilin-2	TWF2	Q6IBS0	15	14	55.9	39.548	201606000	205043000	1.01705	2254
Beta-actin-like protein 2	ACTBL2	Q562R1	19	7	59.8	42.003	187206000	172735000	0.922701	2187
Carbonic anhydrase 2	CA2	P00918	13	13	63.1	29.246	158335000	212874000	1.34446	486
HLA class I histocompatibility antigen. A-2 alpha chain	HLA-A	P01892	16	1	52.1	40.921	244400000	210616000	0.861768	506
Guanine nucleotide-binding protein subunit beta-2-like 1;Guanine nucleotide-binding protein subunit beta-2-like 1. N-terminally processed	GNB2L1	P63244	19	19	79.2	35.076	224763000	205831000	0.915771	1661
Neutral alpha-glucosidase AB	GANAB	Q14697	33	33	52.5	106.87	217238000	209677000	0.965192	2003
60S acidic ribosomal protein P0;60S acidic ribosomal protein P0-like	RPLP0;RPLP0P6	P05388;Q8NHW5	17	17	62.1	34.273	207485000	196360000	0.946385	581
Spectrin alpha chain. non-erythrocytic 1	SPTAN1	Q13813	78	78	45.6	284.54	208463000	212201000	1.01793	1941
Annexin A2	ANXA2	P07355	24	8	64.3	38.604	246820000	201794000	0.817577	617
Heat shock protein beta-1	HSPB1	P04792	12	12	77.1	22.782	177497000	202117000	1.13871	553
Septin-6	2019-09-06	Q14141	11	7	44.2	49.716	205707000	220254000	1.07072	1962
Platelet glycoprotein Ib beta chain	GP1BB	P13224	5	5	23.8	21.717	159197000	197537000	1.24083	777
Tubulin beta-8 chain	TUBB8	Q3ZCM7	11	3	28.8	49.775	170226000	123943000	0.728109	2157
Protein disulfide-isomerase A6	PDIA6	Q15084	18	18	53.4	48.121	206822000	225625000	1.09092	2040
14-3-3 protein theta	YWHAQ	P27348	17	13	66.9	27.764	216733000	220074000	1.01541	1028
Adenine phosphoribosyltransferase	APRT	P07741	10	10	77.2	19.608	214035000	207930000	0.971473	626
ATP-dependent RNA helicase A	DHX9	Q08211	35	35	38.1	140.96	229293000	213032000	0.929084	1812
Glutathione S-transferase omega-1	GSTO1	P78417	21	21	67.6	27.566	173509000	217638000	1.25433	1691
Guanine nucleotide-binding protein G(I)/G(S)/G(T) subunit beta-1	GNB1	P62873;P16520	15	8	66.5	37.377	222568000	228796000	1.02798	1632
LIM and senescent cell antigen-like-containing domain protein 1	LIMS1	P48059;Q7Z4I7	18	18	72.3	37.251	184900000	235449000	1.27338	1310
Polypyrimidine tract-binding protein 1	PTBP1	P26599	18	17	56.5	57.221	254852000	228022000	0.894722	1021
T-complex protein 1 subunit theta	CCT8	P50990	28	28	65.5	59.62	233325000	241950000	1.03696	1391
SH3 domain-binding glutamic acid-rich-like protein 3	SH3BGRL3	Q9H299	6	6	67.7	10.438	177112000	209363000	1.18209	2938
Band 3 anion transport protein	SLC4A1	P02730	22	22	39.3	101.79	164225000	239457000	1.4581	519
Heterogeneous nuclear ribonucleoprotein F;Heterogeneous nuclear ribonucleoprotein F. N-terminally processed	HNRNPF	P52597	15	13	63.9	45.671	224940000	220438000	0.979986	1432
Heterogeneous nuclear ribonucleoprotein M	HNRNPM	P52272	27	27	48.4	77.515	263670000	245950000	0.932797	1424
Prothymosin alpha;Prothymosin alpha. N-terminally processed;Thymosin alpha-1	PTMA	P06454	4	4	38.7	12.203	263113000	258710000	0.983265	593
Proteasome activator complex subunit 2	PSME2	Q9UL46	13	13	69	27.401	245306000	222411000	0.906667	3258
Ras-related protein Rab-1B	RAB1B	Q9H0U4;Q92928	13	7	66.7	22.171	187291000	217382000	1.16066	2925
Heterogeneous nuclear ribonucleoprotein A3	HNRNPA3	P51991	19	19	48.1	39.594	258762000	250154000	0.966732	1422
Ras-related protein Rab-7a	RAB7A	P51149	13	13	73.4	23.489	224027000	242147000	1.08088	1397
GTP-binding nuclear protein Ran	RAN	P62826	14	14	54.2	24.423	248708000	242510000	0.975079	1623
T-complex protein 1 subunit beta	CCT2	P78371	26	26	64.5	57.488	247982000	255514000	1.03038	1689
Coronin-1C	CORO1C	Q9ULV4;Q6QEF8	19	19	48.7	53.248	186363000	246041000	1.32022	3266
Heterogeneous nuclear ribonucleoprotein D0	HNRNPD	Q14103	13	12	30.7	38.434	284574000	267408000	0.939676	1958
Stress-70 protein. mitochondrial	HSPA9	P38646	22	22	48	73.68	256635000	266908000	1.04003	1209
Myotrophin	MTPN	P58546	8	8	78	12.895	222064000	257425000	1.15924	1518
Peroxiredoxin-5. mitochondrial	PRDX5	P30044	14	14	56.5	22.086	245229000	266786000	1.0879	1072
Transaldolase	TALDO1	P37837	14	14	37.7	37.54	244872000	267352000	1.0918	1203
Spectrin beta chain. non-erythrocytic 1	SPTBN1	Q01082	79	73	48.2	274.61	296647000	284884000	0.960345	1735
Tyrosine-protein phosphatase non-receptor type 6	PTPN6	P29350	30	30	64.9	67.56	263633000	264149000	1.00196	1058
14-3-3 protein epsilon	YWHAE	P62258	23	21	83.5	29.174	240612000	262907000	1.09266	1594
Leukotriene A-4 hydrolase	LTA4H	P09960	24	24	54.2	69.284	298750000	285839000	0.956784	696
Vasodilator-stimulated phosphoprotein	VASP	P50552	15	15	40.8	39.829	234248000	275537000	1.17626	1382
Nucleophosmin	NPM1	P06748	8	8	50.7	32.575	253021000	253277000	1.00101	602
Bridging integrator 2	BIN2	Q9UBW5	15	15	41.8	61.874	250696000	295608000	1.17915	3182
Ribonuclease inhibitor	RNH1	P13489	21	21	77.4	49.973	324185000	296096000	0.913354	780
60S acidic ribosomal protein P2	RPLP2	P05387	7	7	71.3	11.665	280946000	276784000	0.985183	580
Calpain-1 catalytic subunit	CAPN1	P07384	30	30	54.3	81.889	243209000	268140000	1.10251	619
40S ribosomal protein SA	RPSA	P08865	13	13	54.9	32.854	286432000	285104000	0.995363	666
Sarcoplasmic/endoplasmic reticulum calcium ATPase 3	ATP2A3	Q93084	29	22	39.6	113.98	246313000	287755000	1.16825	2634
Superoxide dismutase [Cu-Zn]	SOD1	P00441	5	5	53.9	15.936	248043000	304530000	1.22773	475
Calponin-2	CNN2	Q99439	9	8	48.5	33.697	211344000	263917000	1.24876	2770
6-phosphogluconate dehydrogenase. decarboxylating	PGD	P52209	26	26	71.6	53.139	306172000	304987000	0.996131	1423
X-ray repair cross-complementing protein 5	XRCC5	P13010	38	38	72.5	82.704	293770000	279284000	0.950691	774
Endoplasmin	HSP90B1	P14625	37	32	54.8	92.468	308520000	308940000	1.00136	809
Guanine nucleotide-binding protein G(i) subunit alpha-2	GNAI2	P04899;P63096;P09471	19	13	63.7	40.45	319498000	317237000	0.992923	558
Galectin-1	LGALS1	P09382	8	8	79.3	14.716	386747000	324338000	0.838632	676
Ras-related C3 botulinum toxin substrate 2	RAC2	P15153;P17081;Q9H4E5	9	4	64.1	21.429	309575000	315144000	1.01799	823
Actin-related protein 2/3 complex subunit 2	ARPC2	O15144	25	25	77	34.333	321264000	321362000	1.0003	191
Isocitrate dehydrogenase [NADP]. mitochondrial	IDH2	P48735	21	20	53.3	50.909	303570000	300471000	0.989791	1324
Actin-related protein 2/3 complex subunit 4	ARPC4	P59998	9	9	60.1	19.667	291418000	289953000	0.994972	1522
F-actin-capping protein subunit alpha-2	CAPZA2	P47755	16	13	74.5	32.949	297038000	328433000	1.10569	1302
Histone H1.5	HIST1H1B	P16401	9	6	32.7	22.58	304965000	320894000	1.05223	850
Lamin-B1	LMNB1	P20700	37	34	62.6	66.408	314141000	334436000	1.0646	927
F-actin-capping protein subunit beta	CAPZB	P47756	12	12	54.5	31.35	334375000	354219000	1.05935	1303
Tropomyosin alpha-3 chain	TPM3	P06753	15	8	36.1	32.95	306735000	355903000	1.1603	603
14-3-3 protein beta/alpha;14-3-3 protein beta/alpha. N-terminally processed	YWHAB	P31946	18	10	74.8	28.082	317642000	334975000	1.05457	1120
Prefoldin subunit 5	PFDN5	Q99471	6	6	63.6	17.328	360065000	277108000	0.769606	2775
Heterogeneous nuclear ribonucleoproteins C1/C2;Heterogeneous nuclear ribonucleoprotein C-like 2	HNRNPC;HNRNPCL2	P07910;B2RXH8	8	3	25.5	33.67	322512000	341357000	1.05843	633
Catalase	CAT	P04040	26	26	59	59.755	271174000	352562000	1.30013	535
ADP-ribosylation factor 1;ADP-ribosylation factor 3	ARF1;ARF3	P84077;P61204	12	7	81.2	20.697	313418000	349034000	1.11364	1709
Nucleolin	NCL	P19338	17	17	26.9	76.613	329867000	344872000	1.04549	899
Protein disulfide-isomerase	P4HB	P07237	29	29	65.7	57.116	356894000	358989000	1.00587	613
Ras suppressor protein 1	RSU1	Q15404	13	13	75.1	31.54	244769000	332866000	1.35992	2070
Ubiquitin-40S ribosomal protein S27a;Ubiquitin;40S ribosomal protein S27a;Ubiquitin-60S ribosomal protein L40;Ubiquitin;60S ribosomal protein L40;Polyubiquitin-B;Ubiquitin;Polyubiquitin-C;Ubiquitin	RPS27A;UBA52;UBB;UBC	P62979;P62987;P0CG47;P0CG48	9	9	55.1	17.965	376649000	351638000	0.933596	1644
Heterogeneous nuclear ribonucleoprotein A1;Heterogeneous nuclear ribonucleoprotein A1. N-terminally processed;Heterogeneous nuclear ribonucleoprotein A1-like 2	HNRNPA1;HNRNPA1L2	P09651;Q32P51	21	20	44.4	38.746	362419000	360660000	0.995146	689
Integrin-linked protein kinase	ILK	Q13418	19	19	50.2	51.419	250650000	336358000	1.34194	1897
Protein deglycase DJ-1	PARK7	Q99497	12	12	68.8	19.891	380972000	385444000	1.01174	2776
Peroxiredoxin-1	PRDX1	Q06830	18	15	88.9	22.11	375003000	391808000	1.04481	1797
Proteasome activator complex subunit 1	PSME1	Q06323	20	20	72.3	28.723	377028000	363435000	0.963946	1795
Beta-parvin	PARVB	Q9HBI1;Q9NVD7	11	11	39	41.714	319565000	391041000	1.22367	3006
X-ray repair cross-complementing protein 6	XRCC6	P12956	37	37	59.8	69.842	404386000	388282000	0.960176	773
Poly(rC)-binding protein 1	PCBP1	Q15365	15	13	69.1	37.497	353053000	394062000	1.11615	2062
Actin-related protein 2	ACTR2	P61160	16	16	54.6	44.76	382581000	388204000	1.0147	1553
Phosphoglycerate mutase 1	PGAM1	P18669;P15259;Q8N0Y7	15	15	74.8	28.804	435227000	417623000	0.959553	893
Malate dehydrogenase. cytoplasmic	MDH1	P40925	12	12	59	36.426	384083000	411350000	1.07099	1225
Rho GDP-dissociation inhibitor 1	ARHGDIA	P52565	12	12	71.1	23.207	440793000	431223000	0.97829	1429
Glucose-6-phosphate isomerase	GPI	P06744	21	15	55.2	63.146	374195000	385794000	1.031	601
High mobility group protein B1	HMGB1	P09429;B2RPK0	7	6	34.9	24.893	440305000	428075000	0.972224	678
Erythrocyte band 7 integral membrane protein	STOM	P27105	13	13	61.8	31.73	334644000	408233000	1.2199	1026
Plectin	PLEC	Q15149	163	157	45.9	531.78	520049000	430823000	0.828428	2047
Receptor-type tyrosine-protein phosphatase C	PTPRC	P08575	44	44	38.7	147.48	507260000	451775000	0.890618	655
Actin-related protein 2/3 complex subunit 1B	ARPC1B	O15143	19	18	64.2	40.949	440649000	435294000	0.987848	190
Ubiquitin-like modifier-activating enzyme 1	UBA1	P22314	39	39	59.5	117.85	459829000	461003000	1.00255	958
Deoxynucleoside triphosphate triphosphohydrolase SAMHD1	SAMHD1	Q9Y3Z3	39	39	71.9	72.2	526065000	453500000	0.862059	3368
Purine nucleoside phosphorylase	PNP	P00491	21	21	79.2	32.118	334631000	403810000	1.20673	477
Coactosin-like protein	COTL1	Q14019	12	12	71.1	15.945	416015000	425390000	1.02254	1955
F-actin-capping protein subunit alpha-1	CAPZA1	P52907	14	11	73.4	32.922	465534000	480092000	1.03127	1442
Heat shock protein HSP 90-alpha	HSP90AA1	P07900;Q14568	42	25	61.3	84.659	421238000	436356000	1.03589	631
Heterogeneous nuclear ribonucleoprotein U	HNRNPU	Q00839	26	26	39.6	90.583	436789000	436325000	0.998938	1733
Heat shock 70 kDa protein 1B;Heat shock 70 kDa protein 1A	HSPA1B;HSPA1A	P0DMV9;P0DMV8	24	14	57.9	70.051	453312000	445890000	0.983628	706
Phosphatidylethanolamine-binding protein 1;Hippocampal cholinergic neurostimulating peptide	PEBP1	P30086	12	12	79.7	21.057	430748000	463830000	1.0768	1079
Rab GDP dissociation inhibitor beta	GDI2	P50395	37	26	84	50.663	486764000	494948000	1.01681	1374
Alpha-actinin-4	ACTN4	O43707	56	34	76.8	104.85	486801000	523901000	1.07621	253
60 kDa heat shock protein. mitochondrial	HSPD1	P10809	39	39	75.7	61.054	490923000	522612000	1.06455	732
Ras GTPase-activating-like protein IQGAP1	IQGAP1	P46940	70	67	61.2	189.25	641820000	571723000	0.890785	1299
Peroxiredoxin-2	PRDX2	P32119	12	11	62.1	21.892	460475000	567539000	1.23251	1124
Serum deprivation-response protein	SDPR	O95810	17	17	43.1	47.173	435038000	571410000	1.31347	455
Glutathione S-transferase P	GSTP1	P09211	12	12	66.2	23.356	618081000	609322000	0.985829	672
78 kDa glucose-regulated protein	HSPA5	P11021	30	29	51.5	72.332	596348000	632423000	1.06049	734
Annexin A6	ANXA6	P08133	34	34	61.8	75.872	632848000	615970000	0.97333	641
Calreticulin	CALR	P27797	18	18	67.4	48.141	607835000	644991000	1.06113	1036
Malate dehydrogenase. mitochondrial	MDH2	P40926	16	16	59.2	35.503	628634000	627715000	0.998539	1226
Multimerin-1;Platelet glycoprotein Ia*;155 kDa platelet multimerin	MMRN1	Q13201	39	39	44.2	138.11	582192000	641376000	1.10166	1881
Transitional endoplasmic reticulum ATPase	VCP	P55072	49	49	72	89.321	604030000	632086000	1.04645	1484
Peroxiredoxin-6	PRDX6	P30041	19	19	76.8	25.035	561458000	641309000	1.14222	1070
Heterogeneous nuclear ribonucleoprotein K	HNRNPK	P61978	23	23	62	50.976	683107000	688738000	1.00824	1584
Annexin A1	ANXA1	P04083	26	26	66.5	38.714	848178000	688056000	0.811216	538
Myeloperoxidase;Myeloperoxidase;89 kDa myeloperoxidase;84 kDa myeloperoxidase;Myeloperoxidase light chain;Myeloperoxidase heavy chain	MPO	P05164	27	25	45.1	83.868	571317000	637175000	1.11527	575
Zyxin	ZYX	Q15942	19	19	60.7	61.277	602948000	728342000	1.20797	2098
Tubulin alpha-4A chain	TUBA4A	P68366	28	7	79.5	49.924	557149000	674004000	1.20974	1677
Elongation factor 2	EEF2	P13639	46	45	63.8	95.337	721031000	663494000	0.920202	785
Protein S100-A8;Protein S100-A8. N-terminally processed	S100A8	P05109	12	12	77.4	10.834	785384000	760179000	0.967906	568
L-lactate dehydrogenase A chain	LDHA	P00338	30	29	86.4	36.688	671430000	679481000	1.01199	469
Histone H2A.V;Histone H2A.Z	H2AFV;H2AFZ	Q71UI9;P0C0S5	8	6	57.8	13.509	901829000	858239000	0.951664	698
Actin-related protein 3	ACTR3	P61158;Q9C0K3	25	21	73	47.371	727620000	740371000	1.01752	1552
Transketolase	TKT	P29401	31	31	77.5	67.877	783082000	787730000	1.00593	1060
Fibrinogen alpha chain;Fibrinopeptide A;Fibrinogen alpha chain	FGA	P02671;CON__P02672	31	31	47.7	94.972	538037000	800586000	1.48798	514
Protein disulfide-isomerase A3	PDIA3	P30101	31	31	60.8	56.782	708645000	794410000	1.12103	1080
Neuroblast differentiation-associated protein AHNAK	AHNAK	Q09666	162	162	52.6	629.09	1192730000	840255000	0.704479	1827
Clathrin heavy chain 1	CLTC	Q00610	90	72	72.2	191.61	807642000	838238000	1.03788	1729
ATP synthase subunit alpha. mitochondrial	ATP5A1	P25705	27	27	59	59.75	787489000	806027000	1.02354	1007
Heterogeneous nuclear ribonucleoproteins A2/B1	HNRNPA2B1	P22626	25	24	67.7	37.429	821211000	870036000	1.05945	963
Chloride intracellular channel protein 1	CLIC1	O00299	19	19	87.1	26.922	945337000	904709000	0.957023	115
PDZ and LIM domain protein 1	PDLIM1	O00151	17	17	79	36.071	616236000	838597000	1.36084	95
Carbonic anhydrase 1	CA1	P00915	13	13	72	28.87	620657000	931246000	1.50042	485
Pleckstrin	PLEK	P08567	15	15	53.1	40.124	716657000	870640000	1.21486	652
Heat shock protein HSP 90-beta	HSP90AB1	P08238	46	23	69.2	83.263	973562000	1019000000	1.04668	646
Ras-related protein Rap-1b;Ras-related protein Rap-1b-like protein	RAP1B	P61224;A6NIZ1	12	5	75	20.825	718272000	913301000	1.27152	1557
		P0DP25;P0DP24;P0DP23;P02585	12	10	85.2	16.837	917138000	969239000	1.05681	710
Rho GDP-dissociation inhibitor 2	ARHGDIB	P52566	15	15	72.1	22.988	940507000	1035790000	1.10131	1430
L-lactate dehydrogenase B chain	LDHB	P07195	27	26	70.1	36.638	911118000	1037760000	1.139	608
Histone H1.2	HIST1H1C	P16403	14	3	41.8	21.364	924474000	1101000000	1.19095	852
Tubulin beta chain	TUBB	P07437	28	7	72.3	49.67	1025810000	1056440000	1.02986	620
Myosin regulatory light chain 12B	MYL12B	O14950	12	1	80.2	19.779	809731000	1034840000	1.278	171
Coronin-1A	CORO1A	P31146	23	23	52.1	51.026	1106410000	1162490000	1.05069	1105
Coagulation factor XIII A chain	F13A1	P00488	38	37	61.5	83.266	1014490000	1220760000	1.20333	476
Moesin	MSN	P26038	46	33	63.6	67.819	1066150000	1102570000	1.03416	1014
Adenylyl cyclase-associated protein 1	CAP1	Q01518;P40123	30	30	70.3	51.901	1048030000	1166380000	1.11292	1742
ATP synthase subunit beta. mitochondrial	ATP5B	P06576	32	32	78.3	56.559	1061420000	1143310000	1.07715	595
Elongation factor 1-alpha 1;Putative elongation factor 1-alpha-like 3	EEF1A1;EEF1A1P5	P68104;Q5VTE0	32	21	69	50.14	1232520000	1226500000	0.995113	1673
Histone H2B type 1-L;Histone H2B type 1-M;Histone H2B type 1-N;Histone H2B type 1-H;Histone H2B type 2-F;Histone H2B type 1-C/E/F/G/I;Histone H2B type 1-D;Histone H2B type F-S;Histone H2B type 1-K	HIST1H2BL;HIST1H2BM;HIST1H2BN;HIST1H2BH;HIST2H2BF;HIST1H2BC;HIST1H2BD;H2BFS;HIST1H2BK	Q99880;Q99879;Q99877;Q93079;Q5QNW6;P62807;P58876;P57053;O60814	12	5	44.4	13.952	1131190000	1213050000	1.07237	306
Gelsolin	GSN	P06396	31	15	53.8	85.696	1004350000	1254710000	1.24927	592
Integrin beta-3	ITGB3	P05106	31	31	56.7	87.057	1033990000	1290380000	1.24796	566
Fatty aldehyde dehydrogenase	ALDH3A2	P51648	3	3	8.2	54.847	438092000	457735000	1.04484	1410
Triosephosphate isomerase	TPI1	P60174	22	22	79	30.791	1390510000	1384320000	0.995546	1525
Myosin light polypeptide 6	MYL6	P60660	9	7	55.6	16.93	1057050000	1350280000	1.27741	1529
Protein S100-A9	S100A9	P06702	9	9	81.6	13.242	1319070000	1282230000	0.972072	596
Thymosin beta-4;Hematopoietic system regulatory peptide	TMSB4X	P62328	6	6	77.3	5.0526	1105740000	1494070000	1.3512	1609
Tubulin beta-1 chain	TUBB1	Q9H4B7	27	16	86.5	50.326	1007150000	1422380000	1.41228	2962
WD repeat-containing protein 1	WDR1	O75083	30	30	73.3	66.193	1323370000	1451300000	1.09667	318
Phosphoglycerate kinase 1	PGK1	P00558	25	21	69.5	44.614	1361380000	1441770000	1.05905	480
Platelet factor 4;Platelet factor 4. short form	PF4	P02776	5	3	36.6	10.845	1161010000	1453780000	1.25217	527
Histone H4	HIST1H4A	P62805	12	12	57.3	11.367	1205950000	1432810000	1.18812	1621
Fructose-bisphosphate aldolase A	ALDOA	P04075;P05062	26	22	80.5	39.42	1281680000	1457060000	1.13683	536
Hemoglobin subunit delta	HBD	P02042	16	8	95.9	16.055	914363000	1406860000	1.53863	508
Fibrinogen beta chain;Fibrinopeptide B;Fibrinogen beta chain	FGB	P02675	34	29	70.5	55.928	1051220000	1529690000	1.45515	515
Fibrinogen gamma chain	FGG	P02679	29	29	74.4	51.511	1346510000	1786850000	1.32702	516
Peptidyl-prolyl cis-trans isomerase A;Peptidyl-prolyl cis-trans isomerase A. N-terminally processed	PPIA	P62937	14	12	78.8	18.012	1620140000	1682880000	1.03873	1642
Platelet basic protein;Connective tissue-activating peptide III;TC-2;Connective tissue-activating peptide III(1-81);Beta-thromboglobulin;Neutrophil-activating peptide 2(74);Neutrophil-activating peptide 2(73);Neutrophil-activating peptide 2;TC-1;Neutrophil-activating peptide 2(1-66);Neutrophil-activating peptide 2(1-63)	PPBP	P02775	7	7	44.5	13.894	1509630000	1731290000	1.14683	526
Tropomyosin alpha-4 chain	TPM4	P67936	22	13	57.3	28.521	1457540000	1848280000	1.26808	1670
Transgelin-2	TAGLN2	P37802	20	19	93	22.391	1336830000	1764560000	1.31995	1202
Heat shock cognate 71 kDa protein	HSPA8	P11142	38	28	70.1	70.897	1626630000	1790210000	1.10056	735
Tubulin beta-4B chain	TUBB4B	P68371	29	1	76.4	49.83	1907600000	2143490000	1.12366	1678
Fermitin family homolog 3	FERMT3	Q86UX7	44	43	74.5	75.952	2156820000	2592080000	1.20181	2382
Cofilin-1	CFL1	P23528	23	17	78.3	18.502	2529400000	2538600000	1.00364	984
14-3-3 protein zeta/delta	YWHAZ	P63104	24	17	77.6	27.745	2279700000	2574420000	1.12928	1652
Pyruvate kinase PKM	PKM	P14618;P30613	41	41	80	57.936	2582240000	2721080000	1.05377	808
Alpha-enolase	ENO1	P06733	33	29	81.8	47.168	2592580000	2858220000	1.10246	599
Integrin alpha-IIb;Integrin alpha-IIb heavy chain;Integrin alpha-IIb light chain. form 1;Integrin alpha-IIb light chain. form 2	ITGA2B	P08514	43	43	47.4	113.38	2365390000	2809010000	1.18755	650
Vimentin	VIM	P08670;P41219;P17661	47	44	82.4	53.651	2994970000	3038140000	1.01442	662
Plastin-2	LCP1	P13796	54	46	87.7	70.288	3810530000	3476080000	0.912232	790
Vinculin	VCL	P18206	63	63	64.6	123.8	2541740000	3381110000	1.33023	887
Thrombospondin-1	THBS1	P07996	59	21	63.4	129.38	3043420000	3612560000	1.18701	639
Glyceraldehyde-3-phosphate dehydrogenase	GAPDH	P04406;O14556	26	26	83.3	36.053	3760130000	4126280000	1.09738	550
Profilin-1	PFN1	P07737	15	11	95	15.054	3405760000	4213280000	1.2371	624
Alpha-actinin-1	ACTN1	P12814;P35609	69	46	84.2	103.06	3614670000	4558930000	1.26123	769
Myosin-9	MYH9	P35579	140	119	61.8	226.53	9210620000	11509700000	1.24961	1166
Talin-1	TLN1	Q9Y490	134	121	70.5	269.76	9806020000	13420300000	1.36858	3370
Filamin-A	FLNA	P21333	138	127	68.9	280.74	11323900000	13977200000	1.23431	941
Hemoglobin subunit alpha	HBA1	P69905	17	12	99.3	15.257	15767000000	20772000000	1.31744	1684
Actin. cytoplasmic 1;Actin. cytoplasmic 1. N-terminally processed	ACTB	P60709	51	3	99.5	41.736	19957700000	25492000000	1.2773	1531
Hemoglobin subunit beta;LVV-hemorphin-7;Spinorphin	HBB	P68871	22	14	97.3	15.998	21369800000	29093900000	1.36145	1682

## Sheet: Table S2
Protein names	Gene names	Protein IDs	Peptides	Unique peptides	Sequence coverage [%]	Mol. weight [kDa]	Mean LFQ CTL	Mean LFQ FXS	Fold change	-Log Student's T-test q-value	MaxQuant id
Rho GTPase-activating protein 9	ARHGAP9	Q9BRR9	5	5	10.8	83.259	6087500	1388750	0.228131	3.22092	2820
Endoplasmic reticulum aminopeptidase 2	ERAP2	Q6P179	8	8	13.5	110.46	0	5840000	NaN	3.21816	2271
N-acylethanolamine-hydrolyzing acid amidase;N-acylethanolamine-hydrolyzing acid amidase subunit alpha;N-acylethanolamine-hydrolyzing acid amidase subunit beta	NAAA	Q02083	4	4	13.4	40.066	5413750	0	0	3.42814	1748
DNA topoisomerase 2-beta	TOP2B	Q02880	12	9	10.1	183.26	15700000	6078750	0.387182	2.76166	1764
Putative oxidoreductase GLYR1	GLYR1	Q49A26	6	6	19.5	60.547	4685000	687500	0.146745	3.04446	2162
Proteasomal ubiquitin receptor ADRM1	ADRM1	Q16186	4	4	15	42.153	6658750	1385000	0.207997	2.83581	2101
Granulysin	GNLY	P22749	3	3	30.3	16.374	12261250	628750	0.0512794	9.35574	969
CDP-diacylglycerol--inositol 3-phosphatidyltransferase	CDIPT	O14735	2	2	12.2	23.539	3975000	520000	0.130818	4.35101	155
Guanylate-binding protein 5	GBP5	Q96PP8	5	5	15.9	66.616	6601250	445000	0.0674115	2.99947	2741
HLA class I histocompatibility antigen. alpha chain F	HLA-F	P30511	8	7	38.7	39.061	4688750	977500	0.208478	2.74875	1094
Arylsulfatase A;Arylsulfatase A component B;Arylsulfatase A component C	ARSA	P15289	4	4	9.9	53.588	4406250	0	0	2.78852	825
Cellular nucleic acid-binding protein	CNBP	P62633	6	6	44.1	19.463	15512500	6033750	0.388961	2.72915	1615
Ficolin-1	FCN1	O00602	3	3	21.2	35.078	47750000	10835000	0.226911	6.34806	138
5(3)-deoxyribonucleotidase. cytosolic type	NT5C	Q8TCD5	3	3	21.9	23.382	5511250	1817500	0.32978	2.86354	2522
Coiled-coil-helix-coiled-coil-helix domain-containing protein 2;Putative coiled-coil-helix-coiled-coil-helix domain-containing protein CHCHD2P9. mitochondrial	CHCHD2	Q9Y6H1;Q5T1J5	3	3	33.8	15.512	12706250	2372500	0.186719	3.61602	3430
T-cell surface glycoprotein CD3 epsilon chain	CD3E	P07766	4	4	37.7	23.147	23262500	14237500	0.612037	3.03871	627
Non-secretory ribonuclease	RNASE2	P10153	3	3	19.9	18.354	19000000	10492500	0.552237	3.63606	713
Heme oxygenase 2	HMOX2	P30519	7	7	35.4	36.032	23600000	7888750	0.334269	3.57207	1095
Phospholipase B-like 1;Phospholipase B-like 1 chain A;Phospholipase B-like 1 chain B;Phospholipase B-like 1 chain C	PLBD1	Q6P4A8	7	7	18.6	63.254	19687500	13200000	0.670476	3.84878	2280
Monocyte differentiation antigen CD14;Monocyte differentiation antigen CD14. urinary form;Monocyte differentiation antigen CD14. membrane-bound form	CD14	P08571	8	8	29.9	40.076	22200000	17200000	0.774775	3.23203	653
Tight junction protein ZO-2	TJP2	Q9UDY2	9	9	13.9	133.96	7990000	14825000	1.85544	3.16953	3186
Adenylate kinase isoenzyme 1	AK1	P00568	6	6	47.4	21.635	11350000	15725000	1.38546	4.47335	481
RNA-binding protein 39	RBM39	Q14498;Q86U06	8	8	22.3	59.379	24112500	19412500	0.80508	4.28713	1987
Eukaryotic translation initiation factor 6	EIF6	P56537	5	5	46.9	26.599	23187500	15495000	0.668248	2.7642	1507
Lysosome-associated membrane glycoprotein 2	LAMP2	P13473	6	6	15.4	44.96	26575000	20475000	0.770461	3.57579	779
Neutrophil gelatinase-associated lipocalin	LCN2	P80188	5	5	38.9	22.588	35850000	23200000	0.647141	3.99353	1695
Trifunctional purine biosynthetic protein adenosine-3;Phosphoribosylamine--glycine ligase;Phosphoribosylformylglycinamidine cyclo-ligase;Phosphoribosylglycinamide formyltransferase	GART	P22102	13	13	22.6	107.77	31700000	24925000	0.786278	2.76351	954
Neutrophil cytosol factor 2	NCF2	P19878	11	11	29.5	59.761	27287500	18887500	0.692167	4.0673	909
GTPase IMAP family member 7	GIMAP7	Q8NHV1	6	6	32	34.508	28050000	22162500	0.790107	2.95784	2510
Actin-related protein 2/3 complex subunit 5-like protein	ARPC5L	Q9BPX5	3	3	28.8	16.941	30237500	8775000	0.290203	3.69725	2806
Protein RCC2	RCC2	Q9P258	14	14	38.1	56.084	29950000	24162500	0.806761	3.76209	3151
Tyrosine-protein kinase ZAP-70	ZAP70	P43403	19	19	44.7	69.872	36225000	24287500	0.670462	3.34435	1269
Isoleucine--tRNA ligase. mitochondrial	IARS2	Q9NSE4	12	12	15.6	113.79	31837500	25237500	0.792697	3.05972	3070
FACT complex subunit SSRP1	SSRP1	Q08945	14	14	28.3	81.074	35500000	26987500	0.760211	3.03146	1820
Phosphatidylinositol 3.4.5-trisphosphate 5-phosphatase 1	INPP5D	Q92835	24	23	34.3	133.29	36525000	29262500	0.801164	3.00202	2610
Voltage-gated potassium channel subunit beta-2	KCNAB2	Q13303	9	9	44.1	41	38675000	28712500	0.742405	3.57785	1888
Cathepsin B;Cathepsin B light chain;Cathepsin B heavy chain	CTSB	P07858	11	11	44	37.821	35637500	27562500	0.773413	3.29557	629
Caspase-1;Caspase-1 subunit p20;Caspase-1 subunit p10	CASP1	P29466	9	9	37.1	45.158	38712500	29650000	0.765902	2.77601	1061
Protein S100-A10	S100A10	P60903	2	2	35.1	11.203	82125000	41500000	0.505327	2.78484	1536
E3 ubiquitin-protein ligase RNF213	RNF213	Q63HN8	56	56	15.4	591.4	44925000	33050000	0.735671	2.84235	2234
Pre-mRNA-splicing factor ATP-dependent RNA helicase DHX15	DHX15	O43143	21	21	34.6	90.932	42787500	33912500	0.79258	4.39881	208
Rho GTPase-activating protein 25	ARHGAP25	P42331	17	17	37.8	73.434	39850000	32125000	0.806148	4.15605	1248
Liver carboxylesterase 1	CES1	P23141;Q9UKY3	15	15	34.6	62.52	49525000	37437500	0.755931	5.88193	971
Antigen peptide transporter 1	TAP1	Q03518	12	12	28	87.217	40425000	29750000	0.735931	3.65382	1768
Hypoxia up-regulated protein 1	HYOU1	Q9Y4L1	26	26	37.3	111.33	41825000	33662500	0.804842	2.88496	3379
Nuclear pore membrane glycoprotein 210	NUP210	Q8TEM1	20	20	15.4	205.11	46475000	36637500	0.788327	3.22706	2540
Beta-hexosaminidase subunit beta;Beta-hexosaminidase subunit beta chain B;Beta-hexosaminidase subunit beta chain A	HEXB	P07686	10	10	27.5	63.111	53887500	36762500	0.682208	4.03668	623
ELAV-like protein 1	ELAVL1	Q15717	7	7	33.7	36.091	43212500	37800000	0.874747	3.14801	2087
Fructose-1.6-bisphosphatase 1	FBP1	P09467	10	10	44.7	36.842	48987500	34162500	0.697372	3.11688	679
Unconventional myosin-If	MYO1F	O00160	21	17	27.9	124.84	52512500	37425000	0.712687	4.89554	98
Tryptophan--tRNA ligase. cytoplasmic;T1-TrpRS;T2-TrpRS	WARS	P23381	18	18	60.1	53.165	64200000	49400000	0.76947	4.58647	978
Integrin alpha-L	ITGAL	P20701	15	15	22.4	128.77	69937500	43337500	0.61966	6.30784	928
Aminopeptidase B	RNPEP	Q9H4A4	18	18	40.9	72.595	64462500	50425000	0.782238	3.85971	2960
cGMP-specific 3.5-cyclic phosphodiesterase	PDE5A	O76074	22	22	37.7	99.984	41200000	47937500	1.16353	3.26318	391
Spectrin alpha chain. erythrocytic 1	SPTA1	P02549	46	46	28.9	280.01	36987500	52450000	1.41805	4.11234	511
Ankyrin-1	ANK1	P16157	22	22	21.1	206.26	38512500	53975000	1.40149	4.95068	844
Synaptosomal-associated protein 23	SNAP23	O00161	7	7	52.1	23.354	23412500	46562500	1.98879	3.78116	99
V-type proton ATPase subunit B. brain isoform	ATP6V1B2	P21281;P15313	18	18	53.2	56.5	73475000	54937500	0.747703	2.98406	938
Cathepsin S	CTSS	P25774	10	10	40.2	37.495	86387500	60162500	0.696426	3.46486	1008
Neutrophil elastase	ELANE	P08246	8	8	42.3	28.518	35825000	45187500	1.26134	3.25445	647
Perforin-1	PRF1	P14222	16	16	47.4	61.377	111575000	53575000	0.48017	9.25676	800
Endoplasmic reticulum aminopeptidase 1	ERAP1	Q9NZ08	23	23	34	107.23	64062500	49750000	0.776585	4.52738	3122
Eukaryotic translation initiation factor 3 subunit A	EIF3A	Q14152	26	26	23.2	166.57	61012500	52025000	0.852694	4.12487	1964
Calpain-2 catalytic subunit	CAPN2	P17655	22	22	52.7	79.994	80062500	57062500	0.712724	7.0862	872
ATP-dependent RNA helicase DDX3X	DDX3X	O00571	17	5	38.7	73.243	58150000	52812500	0.908212	2.99197	136
RAS guanyl-releasing protein 2	RASGRP2	Q7LDG7	20	20	50.7	69.248	49812500	55137500	1.1069	3.38046	2348
Apoptosis-associated speck-like protein containing a CARD	PYCARD	Q9ULZ3	12	12	79	21.627	62412500	48175000	0.771881	3.53797	3267
Guanine nucleotide-binding protein G(q) subunit alpha	GNAQ	P50148	12	7	41.5	42.142	46637500	58737500	1.25945	3.3399	1370
Heterochromatin protein 1-binding protein 3	HP1BP3	Q5SSJ5	15	15	35.4	61.206	50000000	61312500	1.22625	3.07526	2209
Cytochrome b-245 heavy chain	CYBB	P04839	11	11	26.8	65.335	69437500	51900000	0.747435	4.53288	555
Cytokine receptor-like factor 3	CRLF3	Q8IUI8	12	12	46.8	49.765	52225000	59825000	1.14552	5.38014	2404
Splicing factor 3B subunit 1	SF3B1	O75533	32	32	38.7	145.83	70400000	58100000	0.825284	4.94548	352
Hexokinase-3	HK3	P52790	19	18	33.5	99.024	63250000	52625000	0.832016	2.83175	1439
Myosin light chain 3;Myosin light chain 1/3. skeletal muscle isoform	MYL3	P08590;P05976	4	3	20.5	21.932	23837500	43237500	1.81384	2.90759	657
Leukocyte elastase inhibitor	SERPINB1	P30740;O75830	13	12	46.2	42.741	75275000	60237500	0.800232	5.04838	1101
Delta-aminolevulinic acid dehydratase	ALAD	P13716	11	11	59.4	36.294	45725000	59687500	1.30536	4.69398	788
Serpin B6	SERPINB6	P35237	16	15	60.1	42.621	58200000	66800000	1.14777	3.82467	1153
Drebrin	DBN1	Q16643	11	11	24	71.428	49762500	62625000	1.25848	5.97615	2116
Integrin alpha-M	ITGAM	P11215	27	25	34.2	127.18	84525000	67100000	0.793848	6.00904	742
3-ketoacyl-CoA thiolase. mitochondrial	ACAA2	P42765	17	17	68.5	41.924	79900000	66512500	0.832447	4.39669	1255
Succinate dehydrogenase [ubiquinone] flavoprotein subunit. mitochondrial	SDHA	P31040	19	19	46.2	72.691	88625000	73450000	0.828773	4.69257	1104
Ig kappa chain C region	IGKC	P01834	6	2	80.4	11.765	95200000	72337500	0.759848	3.62472	500
Spectrin beta chain. erythrocytic	SPTB	P11277	51	47	34.9	246.47	61687500	84287500	1.36636	5.6722	747
Prostaglandin G/H synthase 1	PTGS1	P23219	15	14	38.7	68.686	55250000	67212500	1.21652	3.28907	973
Unconventional myosin-Ig;Minor histocompatibility antigen HA-2	MYO1G	B0I1T2;O94832	28	28	41.3	116.44	87062500	69162500	0.794401	3.87609	29
Lamin-B2	LMNB2	Q03252	29	26	49.2	69.948	96612500	81550000	0.844094	2.87766	1767
40S ribosomal protein S7	RPS7	P62081	9	9	52.6	22.127	83250000	68712500	0.825375	3.15863	1586
Tubulin alpha-8 chain	TUBA8	Q9NY65	21	7	62.8	50.093	61825000	75037500	1.21371	5.76567	3115
EF-hand domain-containing protein D2	EFHD2	Q96C19;Q9BUP0	14	14	50.8	26.697	97200000	72750000	0.748457	5.20357	2669
Integrin alpha-6;Integrin alpha-6 heavy chain;Integrin alpha-6 light chain;Processed integrin alpha-6	ITGA6	P23229	23	23	31.3	126.6	77450000	89050000	1.14977	3.08048	974
Integrin beta-1	ITGB1	P05556	15	15	29.9	88.414	80400000	91225000	1.13464	2.92962	585
Major vault protein	MVP	Q14764	31	31	54.5	99.326	118875000	98900000	0.831966	5.07335	2008
Proto-oncogene tyrosine-protein kinase Src	SRC	P12931	16	12	40.9	59.834	89250000	101375000	1.13585	3.15595	771
Prosaposin;Saposin-A;Saposin-B-Val;Saposin-B;Saposin-C;Saposin-D	PSAP	P07602	9	9	18.9	58.112	108512500	89537500	0.825135	4.39329	622
Neutrophil defensin 3;HP 3-56;Neutrophil defensin 2;Neutrophil defensin 1;HP 1-56;Neutrophil defensin 2	DEFA3	P59666;P59665	3	3	20.2	10.245	54187500	98175000	1.81176	3.34576	1520
Inverted formin-2	INF2	Q27J81	25	25	35.1	135.62	85387500	105137500	1.2313	4.23243	2138
Src substrate cortactin	CTTN	Q14247	14	14	33.3	61.585	93250000	105412500	1.13043	3.08875	1976
Cytochrome b-c1 complex subunit 1. mitochondrial	UQCRC1	P31930	20	20	63.5	52.645	112000000	102662500	0.916629	2.92845	1114
Sulfide:quinone oxidoreductase. mitochondrial	SQRDL	Q9Y6N5	14	14	46.9	49.96	115375000	99787500	0.864897	6.85206	3438
Cytochrome b-c1 complex subunit 2. mitochondrial	UQCRC2	P22695	13	13	44.6	48.442	121750000	104337500	0.856982	2.95402	967
Galectin-related protein	LGALSL	Q3ZCW2	8	8	60.5	18.986	82475000	106337500	1.28933	6.94213	2159
Cytoplasmic dynein 1 heavy chain 1	DYNC1H1	Q14204	81	81	25.3	532.4	129125000	110250000	0.853824	4.4547	1972
Cytosolic non-specific dipeptidase	CNDP2	Q96KP4	25	25	77.1	52.878	124375000	105125000	0.845226	3.41586	2727
Ezrin	EZR	P15311	32	20	49.3	69.412	124125000	103175000	0.831219	4.42319	827
40S ribosomal protein S5;40S ribosomal protein S5. N-terminally processed	RPS5	P46782	8	8	52.5	22.876	129750000	102587500	0.790655	3.21799	1295
Tropomyosin alpha-1 chain	TPM1	P09493	16	7	38.7	32.708	69950000	107812500	1.54128	9.00695	681
Thymidine phosphorylase	TYMP	P19971	17	17	56	49.955	134625000	108950000	0.809285	2.99246	910
Reticulon-4	RTN4	Q9NQC3	7	7	12.4	129.93	108250000	126750000	1.1709	3.50907	3041
Hematopoietic lineage cell-specific protein	HCLS1	P14317	11	11	33.7	54.013	141750000	124500000	0.878307	2.75073	802
Thromboxane-A synthase	TBXAS1	P24557	16	16	42.6	60.518	105400000	117500000	1.1148	3.21205	994
Adenylate kinase 2. mitochondrial;Adenylate kinase 2. mitochondrial. N-terminally processed	AK2	P54819	12	12	64	26.477	131750000	113625000	0.862429	2.94528	1474
Trem-like transcript 1 protein	TREML1	Q86YW5	8	8	49.8	32.678	98537500	122625000	1.24445	3.59645	2400
3-hydroxyacyl-CoA dehydrogenase type-2	HSD17B10	Q99714	14	14	85.8	26.923	150500000	132500000	0.880399	3.15178	2788
Protein FAM49B	FAM49B	Q9NUQ9	15	13	60.5	36.748	159000000	137500000	0.86478	4.35852	3081
Integrin beta-2	ITGB2	P05107	28	28	47.1	84.781	189000000	140500000	0.743386	5.17256	567
P-selectin	SELP	P16109	21	21	37.3	90.833	113375000	137625000	1.21389	5.57353	841
Platelet glycoprotein 4	CD36	P16671	9	9	27.1	53.053	115250000	136500000	1.18438	5.02001	857
Heterogeneous nuclear ribonucleoprotein R	HNRNPR	O43390	21	18	37.8	70.942	152250000	134875000	0.885879	2.8779	228
Lactotransferrin;Lactoferricin-H;Kaliocin-1;Lactoferroxin-A;Lactoferroxin-B;Lactoferroxin-C	LTF	P02788;CON__Q29443;CON__Q0IIK2	28	28	52.8	78.181	210125000	148750000	0.707912	7.8821	529
Myosin regulatory light polypeptide 9	MYL9	P24844	11	5	62.8	19.827	84175000	122875000	1.45976	5.67478	997
Protein unc-13 homolog D	UNC13D	Q70J99	30	30	45	123.28	120750000	143375000	1.18737	4.67374	2330
Alpha-synuclein	SNCA	P37840;Q16143	5	5	42.9	14.46	103112500	140625000	1.3638	5.44009	1204
Microtubule-associated protein RP/EB family member 2	MAPRE2	Q15555	11	10	54.1	37.031	111887500	136000000	1.21551	3.66365	2082
Stress-induced-phosphoprotein 1	STIP1	P31948	24	24	48.4	62.639	128000000	139375000	1.08887	2.98675	1122
Glutathione peroxidase 1	GPX1	P07203	14	14	84.7	22.088	123375000	143875000	1.16616	5.5035	610
Septin-9	2019-09-09	Q9UHD8	21	21	50.9	65.401	152750000	141375000	0.925532	2.75084	3203
Myeloblastin	PRTN3	P24158	5	5	30.9	27.807	99575000	132750000	1.33317	5.43665	991
Platelet glycoprotein V	GP5	P40197	14	14	42.3	60.958	129125000	148750000	1.15198	4.28542	1217
Dynamin-1-like protein	DNM1L	O00429	27	27	57.1	81.876	134125000	154250000	1.15005	3.28459	123
Caldesmon	CALD1	Q05682	16	16	22.7	93.23	131875000	175625000	1.33175	5.39653	1788
Flavin reductase (NADPH)	BLVRB	P30043	14	14	85	22.119	134375000	164625000	1.22512	3.64756	1071
Myeloid cell nuclear differentiation antigen	MNDA	P41218	17	17	44.2	45.836	192750000	165625000	0.859274	4.61975	1230
Platelet glycoprotein Ib alpha chain;Glycocalicin	GP1BA	P07359	13	13	22.5	71.539	148750000	179375000	1.20588	2.90761	618
Cysteine and glycine-rich protein 1	CSRP1	P21291	8	8	56	20.567	149625000	190125000	1.27068	4.90468	940
Ras-related protein Rab-27B	RAB27B	O00194	9	7	54.1	24.608	149875000	180125000	1.20183	3.72089	105
DNA-dependent protein kinase catalytic subunit	PRKDC	P78527	101	101	34.2	469.08	222375000	190250000	0.855537	3.59247	1692
Ras-related protein Rab-11B	RAB11B	Q15907;P57735	13	2	57.8	24.488	176375000	193875000	1.09922	2.8511	2097
Four and a half LIM domains protein 1	FHL1	Q13642	9	9	37.5	36.263	155250000	200000000	1.28824	4.49439	1937
Carbonic anhydrase 2	CA2	P00918	13	13	63.1	29.246	163500000	211625000	1.29434	6.79862	486
HLA class I histocompatibility antigen. A-2 alpha chain	HLA-A	P01892	16	1	52.1	40.921	252500000	209375000	0.829208	4.46677	506
Annexin A2	ANXA2	P07355	24	8	64.3	38.604	254500000	200625000	0.78831	4.65977	617
ATP-dependent RNA helicase A	DHX9	Q08211	35	35	38.1	140.96	237000000	211750000	0.89346	3.4094	1812
Glutathione S-transferase omega-1	GSTO1	P78417	21	21	67.6	27.566	179125000	216625000	1.20935	3.94027	1691
LIM and senescent cell antigen-like-containing domain protein 1	LIMS1	P48059;Q7Z4I7	18	18	72.3	37.251	190875000	234125000	1.22659	3.4089	1310
Band 3 anion transport protein	SLC4A1	P02730	22	22	39.3	101.79	169750000	237875000	1.40133	7.57788	519
Heterogeneous nuclear ribonucleoprotein M	HNRNPM	P52272	27	27	48.4	77.515	272500000	244625000	0.897706	2.81475	1424
Coronin-1C	CORO1C	Q9ULV4;Q6QEF8	19	19	48.7	53.248	192500000	244750000	1.27143	5.65132	3266
Leukotriene A-4 hydrolase	LTA4H	P09960	24	24	54.2	69.284	308625000	284125000	0.920616	3.18029	696
Vasodilator-stimulated phosphoprotein	VASP	P50552	15	15	40.8	39.829	242000000	274000000	1.13223	3.50157	1382
Bridging integrator 2	BIN2	Q9UBW5	15	15	41.8	61.874	259250000	293875000	1.13356	2.78926	3182
Sarcoplasmic/endoplasmic reticulum calcium ATPase 3	ATP2A3	Q93084	29	22	39.6	113.98	254250000	286125000	1.12537	2.96589	2634
Galectin-1	LGALS1	P09382	8	8	79.3	14.716	399500000	322375000	0.806946	7.25196	676
Catalase	CAT	P04040	26	26	59	59.755	279875000	350375000	1.2519	6.12506	535
Ras suppressor protein 1	RSU1	Q15404	13	13	75.1	31.54	253375000	330750000	1.30538	2.91559	2070
Beta-parvin	PARVB	Q9HBI1;Q9NVD7	11	11	39	41.714	330500000	388750000	1.17625	4.38307	3006
Phosphoglycerate mutase 1	PGAM1	P18669;P15259;Q8N0Y7	15	15	74.8	28.804	449250000	415000000	0.923762	2.97931	893
Erythrocyte band 7 integral membrane protein	STOM	P27105	13	13	61.8	31.73	346250000	406125000	1.17292	2.74728	1026
Plectin	PLEC	Q15149	163	157	45.9	531.78	536750000	428125000	0.797625	6.8817	2047
Receptor-type tyrosine-protein phosphatase C	PTPRC	P08575	44	44	38.7	147.48	524000000	449000000	0.85687	5.77879	655
Deoxynucleoside triphosphate triphosphohydrolase SAMHD1	SAMHD1	Q9Y3Z3	39	39	71.9	72.2	543625000	450875000	0.829386	5.65815	3368
Purine nucleoside phosphorylase	PNP	P00491	21	21	79.2	32.118	345750000	401875000	1.16233	3.64726	477
Ras GTPase-activating-like protein IQGAP1	IQGAP1	P46940	70	67	61.2	189.25	663000000	568250000	0.857089	6.35847	1299
Peroxiredoxin-2	PRDX2	P32119	12	11	62.1	21.892	476000000	564250000	1.1854	3.81587	1124
Serum deprivation-response protein	SDPR	O95810	17	17	43.1	47.173	449000000	568500000	1.26615	6.58277	455
Peroxiredoxin-6	PRDX6	P30041	19	19	76.8	25.035	580125000	637750000	1.09933	3.37121	1070
Annexin A1	ANXA1	P04083	26	26	66.5	38.714	876375000	684500000	0.781058	6.32612	538
Zyxin	ZYX	Q15942	19	19	60.7	61.277	622500000	723875000	1.16285	4.8661	2098
Tubulin alpha-4A chain	TUBA4A	P68366	28	7	79.5	49.924	575750000	670250000	1.16413	3.16141	1677
Elongation factor 2	EEF2	P13639	46	45	63.8	95.337	745000000	660000000	0.885906	2.90505	785
Fibrinogen alpha chain;Fibrinopeptide A;Fibrinogen alpha chain	FGA	P02671;CON__P02672	31	31	47.7	94.972	555000000	796250000	1.43468	5.00062	514
Neuroblast differentiation-associated protein AHNAK	AHNAK	Q09666	162	162	52.6	629.09	1232500000	835125000	0.677586	8.28642	1827
PDZ and LIM domain protein 1	PDLIM1	O00151	17	17	79	36.071	637125000	834375000	1.30959	6.59222	95
Carbonic anhydrase 1	CA1	P00915	13	13	72	28.87	640000000	925375000	1.4459	8.71508	485
Coagulation factor XIII A chain	F13A1	P00488	38	37	61.5	83.266	1048500000	1213750000	1.15761	4.49885	476
Gelsolin	GSN	P06396	31	15	53.8	85.696	1037125000	1247500000	1.20284	6.51191	592
Integrin beta-3	ITGB3	P05106	31	31	56.7	87.057	1067500000	1283750000	1.20258	3.41451	566
Myosin light polypeptide 6	MYL6	P60660	9	7	55.6	16.93	1091625000	1342500000	1.22982	5.6651	1529
Tubulin beta-1 chain	TUBB1	Q9H4B7	27	16	86.5	50.326	1040750000	1415000000	1.3596	6.18341	2962
Platelet factor 4;Platelet factor 4. short form	PF4	P02776	5	3	36.6	10.845	1200000000	1446250000	1.20521	3.20393	527
Fructose-bisphosphate aldolase A	ALDOA	P04075;P05062	26	22	80.5	39.42	1323750000	1448750000	1.09443	3.43499	536
Hemoglobin subunit delta	HBD	P02042	16	8	95.9	16.055	945750000	1401250000	1.48163	6.06807	508
Fibrinogen beta chain;Fibrinopeptide B;Fibrinogen beta chain	FGB	P02675	34	29	70.5	55.928	1085625000	1521250000	1.40127	6.0437	515
Fibrinogen gamma chain	FGG	P02679	29	29	74.4	51.511	1390000000	1776250000	1.27788	6.54632	516
Tropomyosin alpha-4 chain	TPM4	P67936	22	13	57.3	28.521	1505000000	1837500000	1.22093	6.4456	1670
Transgelin-2	TAGLN2	P37802	20	19	93	22.391	1382500000	1756250000	1.27034	5.17892	1202
Fermitin family homolog 3	FERMT3	Q86UX7	44	43	74.5	75.952	2228750000	2577500000	1.15648	5.55406	2382
14-3-3 protein zeta/delta	YWHAZ	P63104	24	17	77.6	27.745	2355000000	2560000064	1.08705	2.96821	1652
Integrin alpha-IIb;Integrin alpha-IIb heavy chain;Integrin alpha-IIb light chain. form 1;Integrin alpha-IIb light chain. form 2	ITGA2B	P08514	43	43	47.4	113.38	2445000032	2793750016	1.14264	4.17609	650
Plastin-2	LCP1	P13796	54	46	87.7	70.288	3938750016	3456250016	0.877499	3.73365	790
Vinculin	VCL	P18206	63	63	64.6	123.8	2627499968	3363750016	1.28021	6.21137	887
Thrombospondin-1	THBS1	P07996	59	21	63.4	129.38	3143750048	3591250016	1.14235	4.20052	639
Alpha-actinin-1	ACTN1	P12814;P35609	69	46	84.2	103.06	3733750080	4533750016	1.21426	8.2017	769
Myosin-9	MYH9	P35579	140	119	61.8	226.53	9518750208	11450000128	1.20289	5.56021	1166
Talin-1	TLN1	Q9Y490	134	121	70.5	269.76	10137500032	13350000000	1.31689	7.89431	3370
Filamin-A	FLNA	P21333	138	127	68.9	280.74	11700000000	13900000000	1.18803	6.18081	941
Hemoglobin subunit alpha	HBA1	P69905	17	12	99.3	15.257	16312500096	20687500288	1.2682	3.73745	1684
Actin. cytoplasmic 1;Actin. cytoplasmic 1. N-terminally processed	ACTB	P60709	51	3	99.5	41.736	20612499968	25375000064	1.23105	3.37775	1531
Hemoglobin subunit beta;LVV-hemorphin-7;Spinorphin	HBB	P68871	22	14	97.3	15.998	22124999936	28937500160	1.30791	4.35137	1682

## Sheet: Table S3
Protein names	Gene names	Protein IDs	Peptides	Unique peptides	Sequence coverage [%]	Mol. weight [kDa]	Mean LFQ CTL	Mean LFQ FXS	Fold change	MaxQuant id
Neuroblast differentiation-associated protein AHNAK	AHNAK	Q09666	176	176	489	62909	1345580000	117549000	0.0873588	1730
Pyruvate kinase PKM;Pyruvate kinase	PKM	P14618;B4DNK4;H3BTN5;H3BQ34;H3BR70;H3BUW1;H3BTJ2;H3BT25;H3BU13;P30613;H3BN34;H3BQZ3	32	32	646	57936	67738300	52152500	0.769912	1369
Vimentin	VIM	P08670;B0YJC4;B0YJC5;A0A1B0GTT5;A0A1B0GVG8;H7C5W5;P17661;P41219;E7EMV2;E7ESP9;Q16352;P07197;P12036	42	39	712	53651	101912000	87434800	0.857945	1301
Tubulin alpha-4A chain	TUBA4A	P68366;C9JEV8;C9JQ00;C9JJQ8;C9JDL2	23	9	609	49924	94024500	98537500	1.048	1685
Tubulin beta chain	TUBB	Q5JP53;P07437;Q5ST81;G3V2A3;G3V5W4;G3V2R8;G3V3R4;G3V2N6	25	6	624	47766	41338300	24487500	0.592368	1284
Glyceraldehyde-3-phosphate dehydrogenase	GAPDH	P04406;E7EUT5	22	22	776	36053	278521000	275781000	0.990161	1252
Heat shock cognate 71 kDa protein	HSPA8	P11142;E9PKE3;E9PNE6;E9PN89;E9PLF4;E9PQQ4;E9PQK7;E9PK54;E9PPY6;E9PI65;A8K7Q2;E9PN25;P54652;E9PS65;E9PM13;P48741	25	20	48	70897	56683900	47598100	0.839711	1333
Putative elongation factor 1-alpha-like 3;Elongation factor 1-alpha 1;Elongation factor 1-alpha	EEF1A1P5;EEF1A1	Q5VTE0;P68104;A0A087WVQ9;A0A087WV01;Q5JR01;A6PW80	15	9	506	50184	73568200	62833700	0.854087	1682
Moesin	MSN	P26038;E9PNP4;A0A2R8Y5P0	18	9	386	67819	64297300	64219500	0.998789	1451
ATP synthase subunit beta. mitochondrial;ATP synthase subunit beta	ATP5B	P06576;H0YH81;F8W079;H0YI37	21	11	558	56559	22017100	16782100	0.76223	1275
Phosphoglycerate kinase 1	PGK1	P00558;P07205	22	22	647	44614	51264400	44911700	0.876079	1217
Beta-actin-like protein 2	ACTBL2	Q562R1	11	6	452	42003	3996120	2920660	0.730874	1844
ATP synthase subunit alpha. mitochondrial	ATP5A1	P25705;K7EK77;K7ERX7;K7EJP1;K7EQH4;K7ENJ4;K7ESA0	20	20	376	5975	39840500	38981600	0.978442	1447
Heat shock protein HSP 90-beta	HSP90AB1	P08238;Q58FF7	23	11	481	83263	36443300	31759600	0.87148	1293
Annexin A6;Annexin	ANXA6	P08133;E5RK69;E7EMC6;E5RJF5;E5RK63;E5RFF0;H0YC77;E5RI05;E5RIU8;E5RJR0	26	26	431	75872	11327200	8230090	0.726574	1292
Clathrin heavy chain;Clathrin heavy chain 1	CLTC	A0A087WVQ6;Q00610;J3KS13;K7EJJ5;J3KSQ2	30	21	226	19206	11991700	5853890	0.488161	46
Endoplasmin	HSP90B1	P14625;Q96GW1;A0A1W2PRR1;F8W026	17	15	285	92468	2966080	2062380	0.695321	1370
Actin-related protein 3	ACTR3	P61158;B4DXW1;F8WDR7;F8WEW2;F8WE84;A0A0A0MTI9;H7C4J1;C9IZN3;Q9C0K3;Q9P1U1	13	13	40	47371	19057000	15200100	0.797614	1631
Heat shock 70 kDa protein 1B;Heat shock 70 kDa protein 1A	HSPA1B;HSPA1A	A0A0G2JIW1;P0DMV9;P0DMV8;V9GZ37	13	7	248	70108	9867320	9082730	0.920485	196
Erythrocyte band 7 integral membrane protein	STOM	P27105;F8VSL7	8	8	396	3173	29270400	30038800	1.02625	1456
Guanine nucleotide-binding protein G(i) subunit alpha-2	GNAI2	P04899;P63096;A0A3B3ITM0;P09471;P08754;A0A1W2PRE1;A2A2R6;A0A1W2PQK2;A0A087WTB6;Q5JWD1;H0Y7E8;A0A1W2PRJ7;A0A087WZE5;A0A1W2PS82;A0A3B3IUA8;Q5JWE9;H3BTM2;A0A1W2PP38;H0Y7F4;P11488;P19087;A8MTJ3;P38405;P63092;Q5JWF2	9	9	279	4045	13127800	6390460	0.486789	1257
Actin-related protein 2	ACTR2	P61160;F5H6T1	10	10	292	4476	14017100	14005400	0.999162	1632
Nucleolin	NCL	P19338;H7BY16	14	14	296	76613	6420960	2580790	0.401933	1408
Annexin A1	ANXA1	P04083;Q5T3N0	17	6	52	38714	7675420	7801040	1.01637	1246
Heterogeneous nuclear ribonucleoproteins C1/C2;Heterogeneous nuclear ribonucleoprotein C-like 1;Heterogeneous nuclear ribonucleoprotein C-like 2;Heterogeneous nuclear ribonucleoprotein C-like 4;Heterogeneous nuclear ribonucleoprotein C-like 3	HNRNPC;HNRNPCL1;HNRNPCL2;HNRNPCL4;HNRNPCL3	G3V576;G3V4W0;B4DY08;B2R5W2;G3V4C1;G3V2Q1;P07910;A0A0G2JNQ3;O60812;B2RXH8;G3V5X6;G3V3K6;G3V251;B4DSU6;G3V555;G3V575;A0A0G2JPF8;P0DMR1;B7ZW38;G3V4M8;G3V5V7;G3V2D6;G3V2H6	7	7	255	25256	14073700	11374100	0.80818	422
Isocitrate dehydrogenase [NADP]. mitochondrial	IDH2	P48735;H0YL11	12	12	299	50909	8506180	7914460	0.930436	1559
Ras GTPase-activating-like protein IQGAP1	IQGAP1	P46940;H0YLE8;A0A0J9YXZ5;A0A087WWP1;F2Z2E2;Q86VI3	23	22	226	18925	5857680	3504250	0.598232	1553
Multimerin-1;Platelet glycoprotein Ia*;155 kDa platelet multimerin	MMRN1	Q13201;E7EPG1	22	22	216	13811	6459710	3590150	0.555776	1750
Protein DEK	DEK	H0Y993;A0A494C028;P35659;H0Y8X0;B4DFG0;D6RDA2;A0A494C198;D6R9L5	4	4	142	43247	15538200	6437660	0.414311	333
Sarcoplasmic/endoplasmic reticulum calcium ATPase 3	ATP2A3	Q93084	13	10	178	11398	4283330	828634	0.193455	2006
Hexokinase-1	HK1	P19367;B1AR63;B1AR62;E9PB90;P52789	13	11	181	10248	4122720	3549970	0.861076	1409
Protein disulfide-isomerase A3	PDIA3	P30101	19	17	424	56782	6909930	1991700	0.288238	1482
Myeloid cell nuclear differentiation antigen	MNDA	P41218;H0Y6P3	10	10	337	45836	15058900	13999600	0.929654	1533
L-lactate dehydrogenase A chain	LDHA	P00338;F5GXY2;F5GYU2;F5H5J4;F5H6W8;F5GXH2;F5GZQ4;F5H8H6;F5GXC7;F5GWW2;F5GXU1	14	14	428	36688	4231050	848918	0.20064	1207
X-ray repair cross-complementing protein 5	XRCC5	P13010;C9JZ81	13	13	236	82704	3379280	1372270	0.406082	1352
ADP/ATP translocase 2;ADP/ATP translocase 2. N-terminally processed	SLC25A5	P05141;Q9H0C2	12	6	372	32852	14661300	14648000	0.999096	1264
Beta-parvin	PARVB	Q9HBI1;A0A087WZB5;B0QYP8;J3KNQ4;Q9NVD7	11	11	349	41714	9008580	5900880	0.655028	2074
Heterogeneous nuclear ribonucleoprotein K	HNRNPK	Q5T6W2;P61978;S4R359	8	8	253	41807	7933430	6732170	0.848582	1641
Fibrinogen gamma chain	FGG	P02679;C9JEU5;C9JC84;C9JPQ9;C9JU00	13	13	375	51511	15747000	11475000	0.728713	1232
Voltage-dependent anion-selective channel protein 2	VDAC2	A0A0A0MR02;P45880;Q5JSD2;Q5JSD1;A2A3S1	6	6	323	30348	2848290	2127300	0.746869	101
Histone H1x	H1FX	Q92522	4	4	192	22487	34760600	15171600	0.436461	1993
Ras-related protein Rab-1B;Putative Ras-related protein Rab-1C	RAB1B;RAB1C	Q9H0U4;E9PLD0;Q92928	8	5	512	22171	7190040	0	0	2059
60S acidic ribosomal protein P0;60S acidic ribosomal protein P0-like	RPLP0;RPLP0P6	P05388;F8VW21;F8VU65;F8VWS0;Q8NHW5;G3V210;F8VQY6;F8VRK7;F8VZS0;F8W1K8;F8VS58	5	2	233	34273	2633360	2136250	0.811226	1269
Platelet factor 4;Platelet factor 4. short form	PF4	P02776	6	4	366	10845	3107010	0	0	1239
Small nuclear ribonucleoprotein Sm D3	SNRPD3	P62318;H3BT13	3	3	317	13916	8091570	0	0	1655
40S ribosomal protein S3	RPS3	P23396;E9PPU1;H0YEU2;E9PL09;F2Z2S8;H0YF32;H0YCJ7;E9PQ96;E9PSF4;E9PJH4;E9PK82;H0YES8;E9PQX2	10	10	494	26688	2490210	2517380	1.01091	1434
Deoxynucleoside triphosphate triphosphohydrolase SAMHD1	SAMHD1	Q9Y3Z3;A0A2R8YCS7;A0A2R8YD90;A0A2R8Y586;A0A2R8YF51;A0A2R8Y5D2;A0A2R8Y7R5;A0A2R8Y755;A0A2R8YG48;A0A2R8Y6J9;A0A2R8YFV6	14	14	331	722	6058090	2647820	0.437071	2174
60S ribosomal protein L10a	RPL10A	P62906	8	8	406	24831	3438120	3576100	1.04013	1666
Small nuclear ribonucleoprotein E	SNRPE	P62304;A6NHK2	2	2	293	10803	7065550	1040000	0.147193	1653
60S ribosomal protein L30	RPL30	E5RI99;P62888;A0A0B4J213;E5RJH3;A0A0C4DH44	3	3	351	12656	3351110	0	0	659
Secreted phosphoprotein 24	SPP2	Q13103;C9J6K0	5	5	95	24337	11643000	1524950	0.130976	1745
Voltage-dependent anion-selective channel protein 1	VDAC1	P21796;C9JI87	12	12	615	30772	2433350	1301300	0.534776	1420
Poly [ADP-ribose] polymerase 1	PARP1	P09874	11	11	158	11308	2970560	2999760	1.00983	1310
60S ribosomal protein L7a	RPL7A	P62424;Q5T8U3;Q5T8U2	7	7	233	29995	2291570	2091440	0.912669	1657
Dolichyl-diphosphooligosaccharide--protein glycosyltransferase subunit 1	RPN1	P04843;B7Z4L4;F8WF32	7	7	148	68569	1388880	645763	0.464952	1255
ATP-dependent 6-phosphofructokinase. liver type	PFKL	P17858;F8WEU2	9	7	162	85018	1622190	1234060	0.760739	1397
Myosin-9	MYH9	P35579;Q5BKV1;P35580;B1AH99;E7ERA5;A0A494C024	139	131	585	22653	670128000	784029000	1.16997	1510
Talin-1	TLN1	Q9Y490;Q9Y4G6;H0YMT1;A0A1B0GVU7	106	106	505	26976	107601000	161056000	1.49679	2175
Fermitin family homolog 3	FERMT3	Q86UX7;F5H1C6;H0YFT5;F5H3I6;G3V1L6	31	30	586	75952	115547000	163118000	1.41171	1921
Hemoglobin subunit beta;LVV-hemorphin-7;Spinorphin	HBB	P68871;A0A2R8Y7R2;F8W6P5;A0A0J9YWK4	16	10	952	15998	510841000	678356000	1.32792	1688
Histone H4	HIST1H4A	P62805	14	14	583	11367	221205000	632886000	2.86109	1660
Histone H1.3	HIST1H1D	P16402	10	3	271	2235	1545990000	1803930000	1.16685	1386
Tubulin beta-1 chain	TUBB1	Q9H4B7;CON__ENSEMBL:ENSBTAP00000025008	26	22	754	50326	20665400	23233800	1.12429	2065
Alpha-actinin-1	ACTN1	P12814;H9KV75;G3V2W4;G3V2N5;H0YJW3;H0YJ11;H7C5W8;G3V2X9;A0A494C1A0;P35609;G3V5M4;A0A494C033;A0A494C166;A0A087WSZ2;G3V380;G3V2E8;A0A494C031;A0A494C0Q3	42	31	524	10306	7921790	31585000	3.98711	1348
Heterogeneous nuclear ribonucleoprotein U	HNRNPU	A0A1W2PPS1;Q00839;A0A1W2PP35;A0A1X7SBS1;Q5RI18;A0A1W2PQL0;A0A1W2PP34;A0A1W2PPL4;A0A1W2PPH7;A0A1W2PQ74;A0A1W2PRZ7;A0A1W2PQD4;A0A1W2PRI6;A0A1W2PPE9;A0A1W2PNG3;A0A1W2PP22	22	22	311	88317	32054600	36854000	1.14973	263
Peptidyl-prolyl cis-trans isomerase A;Peptidyl-prolyl cis-trans isomerase A. N-terminally processed;Peptidyl-prolyl cis-trans isomerase	PPIA	P62937;F8WE65;C9J5S7;E5RIZ5;P0DN26;A0A0H2UH34;A0A0B4J2A2;A0A075B759;Q9Y536;F5H284	11	10	715	18012	20338500	27888600	1.37122	1668
Histone H2A type 1-C;Histone H2A type 3;Histone H2A type 1-B/E	HIST1H2AC;HIST3H2A;HIST1H2AB	Q93077;Q7L7L0;P04908	7	2	585	14105	51306700	121124000	2.36079	1258
WD repeat-containing protein 1	WDR1	O75083;D6RD66	21	21	517	66193	19732900	23943400	1.21338	1167
Integrin-linked protein kinase	ILK	A0A0A0MTH3;Q13418;A0A087WWY6	10	10	29	54611	18422300	31017500	1.6837	135
Coagulation factor XIII A chain	F13A1	P00488;Q9NQP5;A6PVK5;H0Y796;H0Y4W5	27	27	322	83266	13839900	22319000	1.61266	1213
Pre-mRNA-processing factor 40 homolog A	PRPF40A	A0A3F2YNY6;O75400;F5H578;H7C2N3;H0YG38;F8VU11	9	8	131	1124	12567600	38356800	3.05204	330
Myeloperoxidase;Myeloperoxidase;89 kDa myeloperoxidase;84 kDa myeloperoxidase;Myeloperoxidase light chain;Myeloperoxidase heavy chain	MPO	P05164;J3QSF7	13	13	232	83868	8767570	45212800	5.15683	1265
40S ribosomal protein S25	RPS25	P62851	6	6	296	13742	67974000	91609400	1.34771	1662
Tyrosine-protein phosphatase non-receptor type 6	PTPN6	P29350;F5H1V7;F5H4Z1;F5GXD4;U3KQS1;F5H5H9;F5H1Z8;F5H0N8	9	9	168	6756	16135700	16882700	1.04629	1468
Ras suppressor protein 1	RSU1	Q15404	7	7	30	3154	10930700	15986800	1.46256	1805
ADP-ribosylation factor 1;ADP-ribosylation factor 3	ARF3;ARF1	F5H0C7;F5H423;P84077;P61204	5	2	50	11618	7298200	11613200	1.59125	796
60S ribosomal protein L7	RPL7	A8MUD9;P18124	4	4	178	24433	5032570	14087100	2.79919	388
Core histone macro-H2A.1;Histone H2A	H2AFY	O75367;B4DJC3;D6RCF2;Q9P0M6	13	13	462	39617	3724550	8408140	2.25749	1173
Pleckstrin	PLEK	P08567	11	11	391	40124	1389390	3719500	2.67708	1297
Annexin;Annexin A2;Putative annexin A2-like protein	ANXA2;ANXA2P2	H0YN42;P07355;H0YMD0;H0YMU9;H0YKS4;A6NMY6;H0YMM1;H0YM50;H0YKL9;H0YKZ7;H0YLV6;H0YMT9;H0YKX9;H0YN28;H0YL33;H0YNP5;H0YMD9;H0YKV8;H0YMW4;H0YNA0;H0YNB8;H0YKN4;H0YN52;H0YLE2	12	12	555	28824	2440440	6675610	2.73541	946
Ubiquitin-40S ribosomal protein S27a;Ubiquitin;40S ribosomal protein S27a;Ubiquitin-60S ribosomal protein L40;Ubiquitin;60S ribosomal protein L40;Polyubiquitin-B;Ubiquitin;Polyubiquitin-C;Ubiquitin	RPS27A;UBB;UBC;UBA52	P62979;J3QS39;J3QTR3;F5H6Q2;F5GYU3;F5H2Z3;F5H265;B4DV12;F5H388;F5H747;F5GXK7;J3QKN0;Q5PY61;Q96C32;P62987;P0CG47;P0CG48;A0A2R8Y422;J3QSA3;F5GZ39;M0R1V7;Q49A90;M0R1M6;M0R2S1	5	5	353	17965	22207800	31063200	1.39875	1669
NADH-cytochrome b5 reductase 3;NADH-cytochrome b5 reductase 3 membrane-bound form;NADH-cytochrome b5 reductase 3 soluble form	CYB5R3	P00387;B1AHF3	9	9	402	34234	1285620	3172900	2.46798	1209
Eukaryotic initiation factor 4A-I	EIF4A1	P60842;J3QR64;J3KTB5;J3QL43;J3QS69;J3KT12;J3QLN6;J3KSZ0;J3KTN0;J3QKZ9;J3KS25	5	2	163	46153	6427130	10680000	1.66171	1620
Nucleolar protein 56	NOP56	A0A494C128;O00567;H0Y653;H0YDU4;Q5JXT2	8	8	209	5305	8897950	13074400	1.46937	342
60S ribosomal protein L18	RPL18	G3V203;H0YHA7;J3QQ67;Q07020;F8VUA6;F8VYV2;A0A075B7A0	7	7	348	18756	15044300	21970900	1.46041	872
Fibrinogen alpha chain;Fibrinopeptide A;Fibrinogen alpha chain	FGA	P02671;A0A087WUA0;CON__P02672	17	17	197	94972	14206400	17526700	1.23371	1230
Fibrinogen beta chain;Fibrinopeptide B;Fibrinogen beta chain	FGB	P02675;D6REL8	23	23	562	55928	5198320	8332450	1.60291	1231
Nucleolar protein 58	NOP58	Q9Y2X3;H7BZ72	6	6	155	59578	3725180	9982850	2.67983	2164
ATP synthase subunit gamma. mitochondrial	ATP5C1	P36542	4	4	168	32996	2672210	3051060	1.14177	1513
RNA-binding protein with serine-rich domain 1	RNPS1	H3BV80;H3BMS0;H3BMM9;H3BTC0;Q15287;H3BPG5	5	5	232	24561	1462870	2608920	1.78343	955
40S ribosomal protein S8	RPS8	P62241;Q5JR95	8	8	476	24205	4079210	6247290	1.53149	1648
Protein S100-A8;Protein S100-A8. N-terminally processed	S100A8	P05109	4	4	366	10834	3527550	9788650	2.77491	1263
60S ribosomal protein L4	RPL4	P36578;H3BM89;H3BTP7;H3BU31	18	18	375	47697	4281680	8396750	1.96109	1515
Guanine nucleotide-binding protein subunit beta-2-like 1;Guanine nucleotide-binding protein subunit beta-2-like 1. N-terminally processed	GNB2L1	J3KPE3;P63244;H0YAF8;D6RHH4;H0Y8W2;H0YAM7;D6RAC2;D6RFX4;D6R9Z1;D6R9L0;D6REE5;H0Y8R5;D6RFZ9;D6RF23;D6RAU2;E9PD14;D6RBD0;H0Y9P0;D6RHJ5;D6RDI0;D6RGK8;D6R909	9	9	469	30104	3395670	3725390	1.0971	1017
60S ribosomal protein L23a	RPL23A	H7BY10;K7ERT8;A8MUS3;P62750;K7EJV9;K7EMA7	6	6	329	17692	1843320	7157360	3.88287	390
40S ribosomal protein S18	RPS18	P62269;J3JS69;A0A0G2JQH2;Q5GGW2	3	3	263	17718	2066130	7782310	3.76662	1651
Heterochromatin protein 1-binding protein 3	HP1BP3	B0QZK4;Q5SWC8;X6RGJ2;Q5SSJ5	5	5	237	28515	1369450	2568000	1.8752	406
Pre-mRNA-splicing factor 38B	PRPF38B	Q5VTL8;A0A0A0MRN0	4	4	88	64467	250426	4943600	19.7408	1869
Band 3 anion transport protein	SLC4A1	P02730;A0A0A0MS98	5	5	89	10179	1691240	1895740	1.12091	1233
60S ribosomal protein L27	RPL27	K7ELC7;P61353	5	5	326	16359	1667460	3212200	1.92641	1060
Poly(rC)-binding protein 1	PCBP1	Q15365	4	3	177	37497	0	10159700	NaN	1803
Vinculin	VCL	P18206;A0A096LPE1	26	26	322	1238	1611300	4854120	3.01255	1402
Prohibitin-2	PHB2	F5GY37;J3KPX7;Q99623;F5H3X6;F5GWA7;F5H2D2;F5H0C5	7	7	356	29723	3897910	8122180	2.08372	786
Calpain-1 catalytic subunit	CAPN1	P07384;E9PL37;E9PRM1;E9PLX0;E9PJJ3;E9PLC9;E9PMC6;E9PJA6;E9PSA6;E9PQB3;E9PIA9	11	11	189	81889	2126630	4153860	1.95325	1283
Voltage-dependent anion-selective channel protein 3	VDAC3	Q9Y277;E5RK27;E5RFP6;E5RJN6;E5RHZ6;E5RHE1	7	7	357	30658	4644050	5914970	1.27367	2158
Cytochrome b-c1 complex subunit 2. mitochondrial	UQCRC2	P22695;H3BSJ9;H3BRG4;H3BP04;A0A087WVZ4;H3BUE4;H3BUI9	8	8	245	48442	1491440	1855020	1.24378	1427
40S ribosomal protein S3a	RPS3A	D6RAT0;P61247;D6RG13;D6RB09;D6R9B6;E9PFI5;H0Y9Y4;D6RED7;D6RAS7;D6RGE0;D6RI02	11	5	542	25887	1575040	4269190	2.71052	621
AP-3 complex subunit delta-1	AP3D1	O14617;A0A2R8Y611;K7ERW8;K7ELX8;A0A087WYN6;A0A2R8Y4J3	4	4	52	13016	0	2301350	NaN	1122
DNA topoisomerase 1	TOP1	P11387	16	14	248	90725	0	12203700	NaN	1341

## Sheet: Table S4
	Network	Min. Shortest Path Length	Avg. Shortest Path Length	Disconnected Nodes
	A) Newtork corresponding to figure 6A, where only the dysregulated proteins are given
	Candidates	1	3.31	0
	Random to Candidates	3.2	15.98	7.2
	B) Network corresponding to figure 6B, where the dysregulated proteins are set as candidate and FMRP is as target
	Candidate to Target	2	3.18	0
	Candidate to Random	17	17	11
	Random to Target	3.2	12.8	7.6
	Random to Random	11.2	16..0	10.2
